# Supplementary material for: Crystal structure of (E)-4,4,4-tri­fluoro-3-phenyl­but-2-enoic acid
Source: Acta Crystallogr E Crystallogr Commun. 2015 Dec 31;71(Pt 12):o1090. doi: 10.1107/S2056989015023725 (PMC4719994; doi:10.1107/S2056989015023725)
Supplement: Supplementary file 1 [file e-71-o1090-sup1.cif]

##############################################################################
#                                                                            #
# This CIF contains the data in a paper accepted for publication in          #
# Acta Crystallographica Section E. It conforms to the requirements of       #
# Notes for Authors for Acta Crystallographica Section E, and has been       #
# peer reviewed under the auspices of the IUCr Commission on Journals.       #
#                                                                            #
# Full details of the Crystallographic Information File format               #
# are given in the paper "The Crystallographic Information File (CIF):       #
# a New Standard Archive File for Crystallography" by S. R. Hall, F. H.      #
# Allen and I. D. Brown [Acta Cryst. (1991), A47, 655-685].                  #
#                                                                            #
# The current version of the core CIF dictionary is obtainable from          #
# ftp://ftp.iucr.org/pub/cif_core.dic.                                       #
#                                                                            #
# Software is freely available for graphical display of the structure(s)     #
# in this CIF. For information consult the CIF software page                 #
# http://www.iucr.org/resources/cif/software.                                #
#                                                                            #
# This file may be used for bona fide research purposes within the           #
# scientific community so long as proper attribution is given to the journal # 
# article from which it was obtained.                                        #
#                                                                            #
##############################################################################
data_I
_audit_creation_method
;
  Olex2 1.2-ac2
  (compiled 2012.03.27 svn.r2268, GUI svn.r4156)
;
_journal_date_recd_electronic     2015-10-19
_journal_date_accepted     2015-12-10
_journal_name_full     'Acta Crystallographica, Section E'
_journal_year     2015
_journal_volume     71
_journal_issue     12
_journal_page_first     o1090
_journal_page_last     o1090
_journal_paper_category     HO
_journal_paper_doi     10.1107/S2056989015023725
_journal_coeditor_code     HB7527
_publ_contact_author_name     'Alexey Barkov'
_publ_contact_author_address
;
Department of Chemistry, Institute of Natural Sciences, Ural Federal University,
620000 Ekaterinburg,
Russian Federation
;
_publ_contact_author_email     'alexey0077@yahoo.com'
_publ_contact_author_fax     ?
_publ_contact_author_phone     '+79024091927'
_publ_section_title
;
Crystal structure of (<i>E</i>)-4,4,4-trifluoro-3-phenylbut-2-enoic acid
;
_publ_section_title_footnote     .
loop_
    _publ_author_name
    _publ_author_footnote
    _publ_author_address
    'Barkov, Alexey' .
;
Department of Chemistry, Institute of Natural Sciences, Ural Federal University,
pr. Lenina 51,
620000 Ekaterinburg,
Russian Federation
;
_database_code_depnum_ccdc_archive     'CCDC 1441578'
_chemical_name_systematic
;
(<i>E</i>)-4,4,4-Trifluoro-3-phenylbut-2-enoic acid
;
_chemical_name_common     ?
_chemical_formula_moiety     'C10 H7 F3 O2'
_chemical_formula_sum     'C10 H7 F3 O2'
_chemical_formula_iupac     'C10 H7 F3 O2'
_chemical_formula_weight     216.16
_chemical_melting_point     ?
_space_group_crystal_system     monoclinic
_space_group_name_H-M_alt     'P 21/c'
_space_group_name_Hall     '-P 2ybc'
loop_
    _space_group_symop_id
    _space_group_symop_operation_xyz
    1 'x, y, z'
    2 '-x, y+1/2, -z+1/2'
    3 '-x, -y, -z'
    4 'x, -y-1/2, z-1/2'
_cell_length_a     11.4093(9)
_cell_length_b     5.7749(4)
_cell_length_c     14.7469(8)
_cell_angle_alpha     90.00
_cell_angle_beta     96.300(6)
_cell_angle_gamma     90.00
_cell_volume     965.77(11)
_cell_formula_units_Z     4
_cell_measurement_reflns_used     816
_cell_measurement_theta_min     2.7800
_cell_measurement_theta_max     24.1460
_cell_measurement_temperature     295(2)
_exptl_crystal_description     plate
_exptl_crystal_colour     colourless
_exptl_crystal_size_max     0.25
_exptl_crystal_size_mid     0.12
_exptl_crystal_size_min     0.03
_exptl_crystal_density_diffrn     1.487
_exptl_crystal_density_meas     ?
_exptl_crystal_density_method     'not measured'
_exptl_crystal_F_000     440
_exptl_absorpt_coefficient_mu     0.140
_exptl_absorpt_correction_type     multi-scan
_exptl_absorpt_process_details
;
(CrysAlis PRO; Agilent, 2013)
;
_exptl_absorpt_correction_T_min     0.83477
_exptl_absorpt_correction_T_max     1.00000
_exptl_special_details
;
Absorption correction: CrysAlisPro, Agilent Technologies,
Version 1.171.36.32 (release 02-08-2013 CrysAlis171 .NET)
(compiled Aug  2 2013,16:46:58)
Empirical absorption correction using spherical harmonics,
 implemented in SCALE3 ABSPACK scaling algorithm.
;
_diffrn_ambient_temperature     295(2)
_diffrn_radiation_type     'Mo K\a'
_diffrn_radiation_wavelength     0.7107
_diffrn_radiation_monochromator     graphite
_diffrn_measurement_device_type     'Agilent Xcalibur, Eos'
_diffrn_measurement_method     '\w scans'
_diffrn_detector_area_resol_mean     15.9555
_diffrn_reflns_number     3799
_diffrn_reflns_av_R_equivalents     0.0216
_diffrn_reflns_theta_min     1.80
_diffrn_reflns_theta_max     26.37
_diffrn_reflns_theta_full     26.37
_diffrn_measured_fraction_theta_max     0.9876
_diffrn_measured_fraction_theta_full     0.8194
_diffrn_reflns_limit_h_min     -14
_diffrn_reflns_limit_h_max     11
_diffrn_reflns_limit_k_min     -7
_diffrn_reflns_limit_k_max     6
_diffrn_reflns_limit_l_min     -18
_diffrn_reflns_limit_l_max     18
_diffrn_standards_number     ?
_diffrn_standards_interval_count     ?
_diffrn_standards_interval_time     ?
_diffrn_standards_decay_%     ?
_refine_special_details
;
Refinement of <i>F</i>^2^ against ALL reflections. The weighted <i>R</i>-factor
<i>wR</i> and goodness of fit <i>S</i> are based on <i>F</i>^2^, conventional
<i>R</i>-factors <i>R</i> are based on <i>F</i>, with <i>F</i> set to zero for
negative <i>F</i>^2^. The threshold expression of <i>F</i>^2^ >
\s(<i>F</i>^2^) is used only for calculating <i>R</i>-factors(gt) <i>etc</i>.
and is not relevant to the choice of reflections for refinement.
<i>R</i>-factors based on <i>F</i>^2^ are statistically about twice as large
as those based on <i>F</i>, and <i>R</i>- factors based on ALL data will be
even larger.
;
_reflns_number_total     1960
_reflns_number_gt     1252
_reflns_threshold_expression     I>2\s(I)
_refine_ls_structure_factor_coef     Fsqd
_refine_ls_matrix_type     full
_refine_ls_R_factor_all     0.0843
_refine_ls_R_factor_gt     0.0471
_refine_ls_wR_factor_gt     0.1325
_refine_ls_wR_factor_ref     0.1705
_refine_ls_goodness_of_fit_ref     1.019
_refine_ls_restrained_S_all     1.019
_refine_ls_number_reflns     1960
_refine_ls_number_parameters     140
_refine_ls_number_restraints     0
_refine_ls_hydrogen_treatment     mixed
_refine_ls_weighting_scheme     calc
_refine_ls_weighting_details
                 'calc w=1/[\s^2^(Fo^2^)+(0.1000P)^2^] where P=(Fo^2^+2Fc^2^)/3'
_atom_sites_solution_hydrogens     geom
_atom_sites_solution_primary     iterative
_atom_sites_solution_secondary     difmap
_refine_ls_shift/su_max     0.000
_refine_ls_shift/su_mean     0.000
_refine_diff_density_max     0.169
_refine_diff_density_min     -0.250
_refine_ls_extinction_method     none
_refine_ls_extinction_coef     ?
loop_
    _atom_type_symbol
    _atom_type_description
    _atom_type_scat_dispersion_real
    _atom_type_scat_dispersion_imag
    _atom_type_scat_source
    'C' 'C' 0.0033 0.0016
                         'International Tables Vol C Tables 4.2.6.8 and 6.1.1.4'
    'H' 'H' 0.0000 0.0000
                         'International Tables Vol C Tables 4.2.6.8 and 6.1.1.4'
    'F' 'F' 0.0171 0.0103
                         'International Tables Vol C Tables 4.2.6.8 and 6.1.1.4'
    'O' 'O' 0.0106 0.0060
                         'International Tables Vol C Tables 4.2.6.8 and 6.1.1.4'
_computing_data_collection
;
CrysAlis PRO (Agilent, 2013)
;
_computing_cell_refinement
;
CrysAlis PRO (Agilent, 2013)
;
_computing_data_reduction
;
CrysAlis PRO (Agilent, 2013)
;
_computing_structure_solution
;
SUPERFLIP (Palatinus & Chapuis, 2007)
;
_computing_structure_refinement
;
SHELXL97 (Sheldrick, 2008)
;
_computing_molecular_graphics
;
<i>OLEX2</i> (Dolomanov <i>et al.</i>,  2009)
;
_computing_publication_material
;
<i>OLEX2</i> (Dolomanov <i>et al.</i>,  2009)
;
loop_
    _atom_site_type_symbol
    _atom_site_label
    _atom_site_fract_x
    _atom_site_fract_y
    _atom_site_fract_z
    _atom_site_U_iso_or_equiv
    _atom_site_adp_type
    _atom_site_calc_flag
    _atom_site_refinement_flags
    _atom_site_occupancy
    _atom_site_symmetry_multiplicity
    _atom_site_disorder_assembly
    _atom_site_disorder_group
    F F1 0.33889(15) 0.9642(4) 0.53424(11) 0.0878(6) Uani d . 1 1 . .
    F F2 0.16331(17) 1.0064(3) 0.47259(11) 0.0956(7) Uani d . 1 1 . .
    F F3 0.23597(19) 1.2390(3) 0.57582(12) 0.0938(6) Uani d . 1 1 . .
    O O1 -0.01828(17) 0.4089(3) 0.62622(12) 0.0651(6) Uani d . 1 1 . .
    H H1 -0.042(3) 0.311(6) 0.674(2) 0.101(11) Uiso d . 1 1 . .
    O O2 0.06645(14) 0.5790(3) 0.75208(10) 0.0510(5) Uani d . 1 1 . .
    C C1 0.04817(19) 0.5707(4) 0.66953(15) 0.0439(6) Uani d . 1 1 . .
    C C2 0.0965(2) 0.7311(4) 0.60493(15) 0.0484(6) Uani d . 1 1 . .
    H H2 0.0581 0.7394 0.5460 0.058 Uiso calc R 1 1 . .
    C C3 0.19045(19) 0.8642(4) 0.62488(14) 0.0435(5) Uani d . 1 1 . .
    C C4 0.2304(2) 1.0167(5) 0.55131(17) 0.0565(7) Uani d . 1 1 . .
    C C5 0.26860(18) 0.8691(4) 0.71297(14) 0.0408(5) Uani d . 1 1 . .
    C C6 0.3474(2) 0.6892(4) 0.73361(17) 0.0536(6) Uani d . 1 1 . .
    H H6 0.3493 0.5657 0.6933 0.064 Uiso calc R 1 1 . .
    C C7 0.4226(2) 0.6914(5) 0.81282(19) 0.0683(8) Uani d . 1 1 . .
    H H7 0.4753 0.5699 0.8258 0.082 Uiso calc R 1 1 . .
    C C8 0.4205(3) 0.8706(6) 0.87260(18) 0.0703(8) Uani d . 1 1 . .
    H H8 0.4713 0.8706 0.9264 0.084 Uiso calc R 1 1 . .
    C C9 0.3438(3) 1.0505(5) 0.85370(18) 0.0719(8) Uani d . 1 1 . .
    H H9 0.3428 1.1728 0.8947 0.086 Uiso calc R 1 1 . .
    C C10 0.2672(2) 1.0519(4) 0.77358(17) 0.0555(7) Uani d . 1 1 . .
    H H10 0.2153 1.1748 0.7608 0.067 Uiso calc R 1 1 . .
loop_
    _atom_site_aniso_label
    _atom_site_aniso_U_11
    _atom_site_aniso_U_22
    _atom_site_aniso_U_33
    _atom_site_aniso_U_12
    _atom_site_aniso_U_13
    _atom_site_aniso_U_23
    F1 0.0745(12) 0.1200(16) 0.0741(11) -0.0052(10) 0.0318(9) 0.0103(10)
    F2 0.1015(14) 0.1180(16) 0.0611(10) -0.0450(11) -0.0194(9) 0.0354(10)
    F3 0.1397(17) 0.0535(10) 0.0926(13) -0.0185(10) 0.0318(11) 0.0081(10)
    O1 0.0751(13) 0.0738(13) 0.0452(9) -0.0342(10) 0.0011(8) 0.0002(9)
    O2 0.0586(11) 0.0528(10) 0.0413(9) -0.0007(7) 0.0039(7) -0.0017(7)
    C1 0.0409(13) 0.0449(13) 0.0454(12) 0.0004(9) 0.0022(9) -0.0006(10)
    C2 0.0481(14) 0.0533(14) 0.0424(11) -0.0035(11) -0.0016(9) 0.0031(11)
    C3 0.0436(13) 0.0414(12) 0.0452(12) 0.0013(10) 0.0039(9) 0.0006(10)
    C4 0.0573(16) 0.0594(16) 0.0526(14) -0.0103(12) 0.0050(11) 0.0034(12)
    C5 0.0394(12) 0.0399(12) 0.0435(11) -0.0034(9) 0.0068(9) -0.0021(10)
    C6 0.0513(14) 0.0470(14) 0.0605(14) 0.0025(11) -0.0030(11) -0.0087(12)
    C7 0.0594(17) 0.0656(18) 0.0750(18) 0.0028(13) -0.0138(13) 0.0047(16)
    C8 0.0666(19) 0.087(2) 0.0536(15) -0.0150(17) -0.0080(13) 0.0038(16)
    C9 0.084(2) 0.077(2) 0.0546(15) -0.0144(17) 0.0094(14) -0.0261(15)
    C10 0.0611(16) 0.0498(14) 0.0566(14) 0.0052(12) 0.0114(11) -0.0091(12)
_geom_special_details
;
All e.s.d.'s (except the e.s.d. in the dihedral angle between two l.s. planes)
are estimated using the full covariance matrix. The cell e.s.d.'s are taken
into account individually in the estimation of e.s.d.'s in distances, angles
and torsion angles; correlations between e.s.d.'s in cell parameters are only
used when they are defined by crystal symmetry. An approximate (isotropic)
treatment of cell e.s.d.'s is used for estimating e.s.d.'s involving l.s.
planes.
;
loop_
    _geom_bond_atom_site_label_1
    _geom_bond_atom_site_label_2
    _geom_bond_site_symmetry_2
    _geom_bond_distance
    _geom_bond_publ_flag
    F1 C4 . 1.326(3) ?
    F2 C4 . 1.320(3) ?
    F3 C4 . 1.333(3) ?
    O1 H1 . 0.96(3) ?
    O1 C1 . 1.323(3) ?
    O2 C1 . 1.213(2) ?
    C1 C2 . 1.478(3) ?
    C2 H2 . 0.9300 ?
    C2 C3 . 1.326(3) ?
    C3 C4 . 1.506(3) ?
    C3 C5 . 1.493(3) ?
    C5 C6 . 1.386(3) ?
    C5 C10 . 1.385(3) ?
    C6 H6 . 0.9300 ?
    C6 C7 . 1.371(3) ?
    C7 H7 . 0.9300 ?
    C7 C8 . 1.361(4) ?
    C8 H8 . 0.9300 ?
    C8 C9 . 1.367(4) ?
    C9 H9 . 0.9300 ?
    C9 C10 . 1.390(4) ?
    C10 H10 . 0.9300 ?
loop_
    _geom_angle_atom_site_label_1
    _geom_angle_atom_site_label_2
    _geom_angle_atom_site_label_3
    _geom_angle_site_symmetry_1
    _geom_angle_site_symmetry_3
    _geom_angle
    _geom_angle_publ_flag
    C1 O1 H1 . . 105.0(18) ?
    O1 C1 C2 . . 111.47(19) ?
    O2 C1 O1 . . 122.6(2) ?
    O2 C1 C2 . . 125.9(2) ?
    C1 C2 H2 . . 117.6 ?
    C3 C2 C1 . . 124.7(2) ?
    C3 C2 H2 . . 117.6 ?
    C2 C3 C4 . . 118.7(2) ?
    C2 C3 C5 . . 126.5(2) ?
    C5 C3 C4 . . 114.63(19) ?
    F1 C4 F3 . . 104.7(2) ?
    F1 C4 C3 . . 111.4(2) ?
    F2 C4 F1 . . 106.6(2) ?
    F2 C4 F3 . . 106.7(2) ?
    F2 C4 C3 . . 114.5(2) ?
    F3 C4 C3 . . 112.2(2) ?
    C6 C5 C3 . . 119.22(19) ?
    C10 C5 C3 . . 121.9(2) ?
    C10 C5 C6 . . 118.9(2) ?
    C5 C6 H6 . . 119.7 ?
    C7 C6 C5 . . 120.7(2) ?
    C7 C6 H6 . . 119.7 ?
    C6 C7 H7 . . 119.8 ?
    C8 C7 C6 . . 120.3(3) ?
    C8 C7 H7 . . 119.8 ?
    C7 C8 H8 . . 119.9 ?
    C7 C8 C9 . . 120.1(3) ?
    C9 C8 H8 . . 119.9 ?
    C8 C9 H9 . . 119.8 ?
    C8 C9 C10 . . 120.4(2) ?
    C10 C9 H9 . . 119.8 ?
    C5 C10 C9 . . 119.6(2) ?
    C5 C10 H10 . . 120.2 ?
    C9 C10 H10 . . 120.2 ?
loop_
    _geom_hbond_atom_site_label_D
    _geom_hbond_atom_site_label_H
    _geom_hbond_atom_site_label_A
    _geom_hbond_site_symmetry_A
    _geom_hbond_distance_DH
    _geom_hbond_distance_HA
    _geom_hbond_distance_DA
    _geom_hbond_angle_DHA
    O1 H1 O2 2_546 0.97(3) 1.77(3) 2.715(2) 166(3)
