# Supplementary material for: Crystal structure of (E)-4,4,4-tri­fluoro-3-phenyl­but-2-enoic acid
Source: Acta Crystallogr E Crystallogr Commun. 2015 Dec 31;71(Pt 12):o1090. doi: 10.1107/S2056989015023725 (PMC4719994; doi:10.1107/S2056989015023725)
Supplement: Supplementary file 2 [file e-71-o1090-Isup2.hkl]

# 
# h,k,l, Fc-squared, Fo-squared, sigma(Fo-squared) and status flag 
# 
data_I
_shelx_title ' CF solution in P21/c' 
_shelx_refln_list_code          4 
_shelx_F_calc_maximum      105.47 
_exptl_crystal_F_000       440.00 
_reflns_d_resolution_high  0.8001 
 
loop_ 
 _symmetry_equiv_pos_as_xyz 
 'x, y, z' 
 '-x, y+1/2, -z+1/2' 
 '-x, -y, -z' 
 'x, -y-1/2, z-1/2' 
 
_cell_length_a    11.4093 
_cell_length_b     5.7749 
_cell_length_c    14.7469 
_cell_angle_alpha  90.000 
_cell_angle_beta   96.300 
_cell_angle_gamma  90.000 
 
_shelx_F_squared_multiplier     1.000 
 
loop_ 
 _refln_index_h 
 _refln_index_k 
 _refln_index_l 
 _refln_F_squared_calc 
 _refln_F_squared_meas 
 _refln_F_squared_sigma 
 _refln_observed_status 
   1   0   0     1493.73        0.71      0.40 o 
   2   0   0     2436.33     2406.58     21.28 o 
   3   0   0     2767.02     2783.61     19.90 o 
   4   0   0      159.18      172.23      3.85 o 
   5   0   0      363.89      353.04      5.70 o 
   6   0   0       40.05       46.06      3.69 o 
   7   0   0      310.92      326.05     12.31 o 
   8   0   0      109.07      113.94      7.76 o 
   9   0   0        5.00        6.10      3.16 o 
  10   0   0      165.38      179.51     11.03 o 
  11   0   0        9.83        9.52      4.05 o 
  12   0   0       70.40       73.32      8.33 o 
  13   0   0       94.30      107.24     10.20 o 
  14   0   0        1.72        0.26      3.36 o 
   1   1   0     1434.94     1431.05      9.04 o 
   2   1   0       33.66       39.80      1.63 o 
   3   1   0     6244.43     5911.22     30.95 o 
   4   1   0      317.91      329.58      5.71 o 
   5   1   0       68.88       84.30      3.56 o 
   6   1   0       37.77       46.62      1.68 o 
   7   1   0      108.88      101.69      3.02 o 
   8   1   0        6.81        5.71      1.02 o 
   9   1   0       79.58       86.88      2.90 o 
  10   1   0        2.72        6.84      3.82 o 
  11   1   0       10.97       10.58      3.22 o 
  12   1   0       62.57       73.52      5.98 o 
  13   1   0        2.06       -1.27      3.94 o 
  14   1   0       11.78       11.21      4.85 o 
   0   2   0     1559.22     1512.10     12.94 o 
   1   2   0      354.21      354.59      3.73 o 
   2   2   0       20.77       17.13      1.29 o 
   3   2   0      368.79      403.69      5.44 o 
   4   2   0        3.53        1.77      0.89 o 
   5   2   0        0.95        2.73      1.84 o 
   6   2   0      480.89      479.59     14.00 o 
   7   2   0       16.67       18.48      3.11 o 
   8   2   0       16.19       16.82      3.55 o 
   9   2   0       69.89       60.10      6.15 o 
  10   2   0      104.16       93.87      7.99 o 
  11   2   0       20.42       17.91      4.46 o 
  12   2   0        0.84       -2.19      3.73 o 
  13   2   0        0.92       -1.30      3.79 o 
   1   3   0      445.31      465.14      5.08 o 
   2   3   0      147.97      169.23      2.73 o 
   3   3   0        0.15        0.03      0.75 o 
   4   3   0       46.63       38.62      3.61 o 
   5   3   0      575.95      582.19     15.07 o 
   6   3   0      461.95      463.65     13.92 o 
   7   3   0      139.00      117.68      7.44 o 
   8   3   0       46.27       44.05      5.07 o 
   9   3   0        1.09        0.25      2.59 o 
  10   3   0        0.59       -0.05      2.21 o 
  11   3   0        0.03       -0.80      2.93 o 
  12   3   0        1.68       -2.74      3.42 o 
   0   4   0       50.31       47.60      3.16 o 
   1   4   0        0.74        0.42      0.65 o 
   2   4   0      280.48      264.32      4.42 o 
   3   4   0       57.40       61.97      4.48 o 
   4   4   0       24.08       29.14      1.97 o 
   5   4   0       16.94       21.65      2.13 o 
   6   4   0        4.88        3.62      1.45 o 
   7   4   0       61.04       65.91      5.46 o 
   8   4   0       15.25       11.96      2.44 o 
   9   4   0       26.78       28.83      3.30 o 
  10   4   0        8.95       11.89      2.45 o 
  11   4   0        7.42        5.00      3.15 o 
   1   5   0      228.89      241.15      4.95 o 
   2   5   0       50.62       46.03      2.22 o 
   3   5   0      329.70      326.41      7.84 o 
   4   5   0      141.00      162.61      5.41 o 
   5   5   0        0.05       -0.43      1.36 o 
   6   5   0       12.55       10.23      1.87 o 
   7   5   0       21.94       18.25      2.27 o 
   8   5   0        0.87        1.27      1.76 o 
   9   5   0        0.61       -0.02      2.11 o 
  10   5   0        0.73       -3.63      4.72 o 
   0   6   0       37.14       41.59      6.69 o 
   1   6   0       81.47       91.27      6.26 o 
   2   6   0       28.17       28.75      4.20 o 
   3   6   0       13.37       14.98      3.53 o 
   4   6   0       10.52       11.98      2.66 o 
   5   6   0        6.87        4.31      4.15 o 
   6   6   0       13.51       14.42      2.82 o 
   7   6   0        4.93        7.06      2.36 o 
   1   7   0        1.44       -0.97      3.14 o 
   2   7   0        6.38        4.91      3.16 o 
   3   7   0        0.35        0.59      3.95 o 
 -14   1   1        0.57        3.37      3.25 o 
 -13   1   1       22.98       26.16      4.12 o 
 -12   1   1      108.41      100.95      9.62 o 
 -11   1   1       13.05       12.77      3.16 o 
 -10   1   1        1.47       -2.89      2.89 o 
  -9   1   1       75.24       78.40      5.16 o 
  -8   1   1        1.39        1.12      0.40 o 
  -7   1   1      223.51      216.73      5.60 o 
  -6   1   1       34.43       33.16      1.39 o 
  -5   1   1        0.00        0.21      0.56 o 
  -4   1   1      733.94      715.44     10.79 o 
  -3   1   1     8039.58     7914.77     46.90 o 
  -2   1   1    11123.42    10212.13     74.28 o 
  -1   1   1     1243.49     1198.73      7.38 o 
   0   1   1     1713.54     1644.59     10.64 o 
   1   1   1     2253.34     2179.63     32.83 o 
   2   1   1     1061.52     1060.39     12.74 o 
   3   1   1      245.26      274.60      4.10 o 
   4   1   1        1.62        0.90      0.96 o 
   5   1   1       16.47       16.86      2.97 o 
   6   1   1      524.52      556.92     21.78 o 
   7   1   1        0.53        3.19      1.93 o 
   8   1   1       48.44       47.19      3.82 o 
   9   1   1       14.14       14.34      1.54 o 
  10   1   1       16.81       16.50      2.95 o 
  11   1   1        7.13        2.47      3.62 o 
  12   1   1       21.76       21.35      5.06 o 
  13   1   1        5.06        3.10      3.34 o 
 -13   2   1        1.76        3.54      3.98 o 
 -12   2   1        5.93        1.96      3.25 o 
 -11   2   1       36.16       25.36      4.79 o 
 -10   2   1      163.94      163.39     10.48 o 
  -9   2   1       33.30       33.29      5.83 o 
  -8   2   1      205.80      209.80     10.41 o 
  -7   2   1      184.26      193.60      9.42 o 
  -6   2   1       51.68       49.89      4.66 o 
  -5   2   1     1059.98     1057.16     21.08 o 
  -4   2   1      408.46      449.71      9.02 o 
  -3   2   1        6.98        8.62      0.88 o 
  -2   2   1       12.16       12.13      0.83 o 
  -1   2   1      142.51      150.05      2.42 o 
   0   2   1      417.19      420.36      4.20 o 
   1   2   1       89.15       95.65      1.54 o 
   2   2   1      382.64      410.67      5.56 o 
   3   2   1      958.08     1035.41     11.48 o 
   4   2   1      192.91      200.75      6.95 o 
   5   2   1        0.89        3.80      1.64 o 
   6   2   1       84.72       74.62      5.16 o 
   7   2   1      461.03      435.91     13.76 o 
   8   2   1        1.18        0.41      2.58 o 
   9   2   1        8.65       13.18      3.68 o 
  10   2   1       10.77        7.89      3.63 o 
  11   2   1       16.74       25.84      4.97 o 
  12   2   1        6.69        3.95      2.98 o 
  13   2   1        0.36        0.95      3.09 o 
 -12   3   1        6.51       15.57      4.83 o 
 -11   3   1       19.12       22.64      4.68 o 
 -10   3   1        9.02       10.43      2.06 o 
  -9   3   1       66.24       73.64      4.42 o 
  -8   3   1       25.21       25.93      2.82 o 
  -7   3   1        3.41        5.00      1.73 o 
  -6   3   1       74.28       75.21      4.10 o 
  -5   3   1       31.63       39.16      2.90 o 
  -4   3   1        0.37        2.04      1.13 o 
  -3   3   1       31.12       35.06      2.66 o 
  -2   3   1      396.78      367.32      4.40 o 
  -1   3   1       25.44       29.09      1.24 o 
   0   3   1      447.52      418.93      5.70 o 
   1   3   1        0.02        0.31      0.56 o 
   2   3   1      163.75      200.03      4.08 o 
   3   3   1      112.24      116.96      2.80 o 
   4   3   1      181.62      196.45      8.87 o 
   5   3   1       69.68       60.59      4.43 o 
   6   3   1       25.59       19.72      3.03 o 
   7   3   1        3.70        3.62      2.33 o 
   8   3   1       65.56       61.69      5.74 o 
   9   3   1        2.62        3.49      2.62 o 
  10   3   1       32.96       46.68      5.80 o 
  11   3   1        1.25        1.48      3.00 o 
  12   3   1        7.31        6.20      3.75 o 
 -11   4   1        3.20        9.06      4.06 o 
 -10   4   1       18.49       20.27      3.00 o 
  -9   4   1       72.21       67.64      4.66 o 
  -8   4   1      109.38       96.46      5.31 o 
  -7   4   1       41.12       44.69      3.66 o 
  -6   4   1       89.29       88.70     10.72 o 
  -5   4   1      146.53      151.09      4.18 o 
  -4   4   1      123.16      126.45      5.35 o 
  -3   4   1       17.43       13.85      1.73 o 
  -2   4   1       92.41       85.26      2.67 o 
  -1   4   1      255.73      274.69      5.02 o 
   0   4   1       58.36       56.66      2.15 o 
   1   4   1       54.20       48.04      2.33 o 
   2   4   1       50.06       56.96      2.29 o 
   3   4   1       21.38       21.64      1.30 o 
   4   4   1        9.91        8.50      1.64 o 
   5   4   1        0.36        1.29      1.31 o 
   6   4   1        3.26        3.36      1.59 o 
   7   4   1        2.27        4.15      1.98 o 
   8   4   1        2.94        1.20      1.76 o 
   9   4   1       42.16       35.78      3.68 o 
  10   4   1        0.15        1.02      1.98 o 
  11   4   1        2.22        4.75      3.27 o 
 -10   5   1        7.92        3.22      3.49 o 
  -9   5   1        0.05       -0.26      1.74 o 
  -8   5   1        0.01        0.63      1.57 o 
  -7   5   1        7.79        5.17      1.65 o 
  -6   5   1        7.86       12.33      1.96 o 
  -5   5   1       77.70       80.71      3.86 o 
  -4   5   1       77.02       72.26      3.14 o 
  -3   5   1        6.46        8.64      1.82 o 
  -2   5   1       45.67       43.18      2.93 o 
  -1   5   1       13.25       14.77      1.52 o 
   0   5   1       84.92       95.57      3.07 o 
   1   5   1       37.43       40.93      1.99 o 
   2   5   1       64.03       65.79      3.57 o 
   3   5   1        1.27        1.78      1.82 o 
   4   5   1        0.02        1.55      1.76 o 
   5   5   1        0.06        1.01      1.99 o 
   6   5   1        5.43        2.11      1.88 o 
   7   5   1        2.50       -2.00      3.50 o 
   8   5   1        2.27        2.94      4.11 o 
   9   5   1        0.09        0.91      2.38 o 
  10   5   1        0.03       -0.93      2.54 o 
  -7   6   1        1.45       -0.47      2.24 o 
  -6   6   1       12.94       13.13      2.73 o 
  -5   6   1        2.63        3.77      4.14 o 
  -4   6   1        7.60       10.32      2.33 o 
  -3   6   1       25.79       21.56      3.55 o 
  -2   6   1       99.62      102.33      6.71 o 
  -1   6   1       17.76       21.04      7.12 o 
   0   6   1      219.92      235.54     12.70 o 
   1   6   1        8.43       11.21      3.47 o 
   2   6   1        0.38        2.86      1.60 o 
   3   6   1        0.42       -0.11      2.05 o 
   4   6   1        5.34        1.82      1.75 o 
   5   6   1        5.49        6.58      2.30 o 
   6   6   1        1.85        8.16      2.67 o 
   7   6   1        0.11       -2.03      2.26 o 
  -3   7   1        4.15        0.64      4.09 o 
  -2   7   1        1.79        3.12      2.94 o 
  -1   7   1       39.09       35.02      4.77 o 
   0   7   1       14.08       11.17      3.43 o 
   1   7   1        0.76       -1.86      5.76 o 
   2   7   1        6.77        9.52      5.19 o 
   3   7   1        8.71        9.28      5.44 o 
 -14   0   2       18.06       15.11      5.44 o 
 -13   0   2       30.12       24.27      5.66 o 
 -12   0   2        1.31       -1.64      3.13 o 
 -11   0   2       12.10        9.37      4.38 o 
 -10   0   2        3.39        0.05      2.63 o 
  -9   0   2      196.98      184.70     10.53 o 
  -8   0   2      198.94      235.97     11.19 o 
  -7   0   2      140.52      142.13      8.13 o 
  -6   0   2     2056.26     2184.58     36.21 o 
  -5   0   2      705.25      758.87     16.85 o 
  -4   0   2        1.13        3.17      1.88 o 
  -3   0   2    10023.78     9224.61    122.60 o 
  -2   0   2      283.46      321.00      5.08 o 
  -1   0   2     2439.96     2344.11     16.50 o 
   0   0   2      613.46      430.36    277.89 o 
   1   0   2     1524.82     1472.59     33.31 o 
   2   0   2    10194.68     9195.59    102.36 o 
   3   0   2        2.65        2.51      1.98 o 
   4   0   2      985.54     1040.25     19.04 o 
   5   0   2      105.02      109.39      6.04 o 
   6   0   2      405.75      394.48      7.72 o 
   7   0   2       50.66       48.01      4.10 o 
   8   0   2      552.54      594.49     10.70 o 
   9   0   2      201.40      199.38      6.18 o 
  10   0   2      146.83      160.17     10.32 o 
  11   0   2       36.90       35.29      5.79 o 
  12   0   2        0.07       -0.12      3.99 o 
 -14   1   2       23.98       24.03      4.28 o 
 -13   1   2       19.11       17.40      3.61 o 
 -12   1   2        1.38       -0.15      2.54 o 
 -11   1   2        1.06        2.61      2.37 o 
 -10   1   2        0.44        4.25      5.00 o 
  -9   1   2        2.90        3.11      2.03 o 
  -8   1   2        9.45        9.46      1.29 o 
  -7   1   2      299.43      323.93      4.57 o 
  -6   1   2      266.87      264.37      6.13 o 
  -5   1   2      143.63      158.68      3.56 o 
  -4   1   2      586.94      598.93      5.63 o 
  -3   1   2       28.44       27.32      1.12 o 
  -2   1   2      603.28      595.94      4.44 o 
  -1   1   2     4227.16     3829.25     18.32 o 
   0   1   2       62.29       47.76      1.54 o 
   1   1   2      239.56      239.63      7.27 o 
   2   1   2       52.01       62.66      1.34 o 
   3   1   2       26.88       27.63      1.17 o 
   4   1   2      903.55      893.00      9.43 o 
   5   1   2     1608.61     1590.20     18.13 o 
   6   1   2        6.04        7.31      2.41 o 
   7   1   2      177.01      194.74      9.12 o 
   8   1   2       29.55       30.66      4.33 o 
   9   1   2       38.22       46.67      5.50 o 
  10   1   2        0.10        2.82      3.32 o 
  11   1   2      120.21      139.53     10.27 o 
  12   1   2        7.40        4.83      4.12 o 
  13   1   2        0.18       -2.44      3.69 o 
 -13   2   2       10.04        7.07      4.02 o 
 -12   2   2        1.07        3.84      3.57 o 
 -11   2   2       14.64        9.74      3.08 o 
 -10   2   2        0.99       -0.13      2.30 o 
  -9   2   2       45.76       41.73      2.67 o 
  -8   2   2        2.33        2.53      1.27 o 
  -7   2   2       39.81       37.25      4.24 o 
  -6   2   2      658.61      639.45      9.32 o 
  -5   2   2      130.32      133.56      3.06 o 
  -4   2   2      853.44      875.67      9.77 o 
  -3   2   2        6.37        4.66      1.32 o 
  -2   2   2     1339.67     1360.36     10.62 o 
  -1   2   2     2614.41     2668.82     17.52 o 
   0   2   2      263.80      232.85      3.99 o 
   1   2   2       11.43       11.31      1.99 o 
   2   2   2       20.96       24.62      0.92 o 
   3   2   2      117.44      108.91      3.36 o 
   4   2   2      356.73      359.59      6.58 o 
   5   2   2      113.09      116.91      5.64 o 
   6   2   2      548.45      561.44     14.58 o 
   7   2   2        0.28        2.24      1.79 o 
   8   2   2       11.96        6.62      2.41 o 
   9   2   2       70.44       75.18      6.46 o 
  10   2   2       32.01       38.61      5.26 o 
  11   2   2        0.82        5.71      3.73 o 
  12   2   2       43.04       43.97      6.35 o 
  13   2   2        6.94        2.34      3.74 o 
 -12   3   2       29.05       35.41      6.58 o 
 -11   3   2        4.33        4.02      3.69 o 
 -10   3   2      103.09       95.79      5.11 o 
  -9   3   2       42.69       41.52      3.48 o 
  -8   3   2        0.07       -0.83      1.67 o 
  -7   3   2       29.86       28.03      2.88 o 
  -6   3   2        0.82        0.38      2.08 o 
  -5   3   2      125.09      129.98      4.01 o 
  -4   3   2      266.93      254.82      5.62 o 
  -3   3   2      409.11      377.16      6.48 o 
  -2   3   2       10.32       10.09      1.34 o 
  -1   3   2      428.81      438.13      6.03 o 
   0   3   2      139.75      152.41      3.03 o 
   1   3   2        2.51        2.21      0.41 o 
   2   3   2     2976.97     2896.22     51.44 o 
   3   3   2      465.81      499.85      5.91 o 
   4   3   2       44.20       45.46      1.85 o 
   5   3   2      123.17      109.51      4.37 o 
   6   3   2        8.13       10.55      1.86 o 
   7   3   2       42.22       49.69      4.66 o 
   8   3   2       55.06       45.22      4.93 o 
   9   3   2        7.74        7.81      2.95 o 
  10   3   2       12.58       18.59      3.98 o 
  11   3   2        2.01       10.61      3.88 o 
  12   3   2        1.70       -2.32      3.31 o 
 -11   4   2        0.00       -1.81      3.38 o 
 -10   4   2        8.73        4.03      3.57 o 
  -9   4   2        0.84        0.67      1.88 o 
  -8   4   2       20.17       24.39      4.00 o 
  -7   4   2       83.13       84.76      5.12 o 
  -6   4   2       15.40       11.33      2.36 o 
  -5   4   2       49.03       51.06      3.00 o 
  -4   4   2       54.56       49.45      2.87 o 
  -3   4   2        1.32        1.37      1.07 o 
  -2   4   2      218.36      191.69      4.07 o 
  -1   4   2      147.93      151.41      3.48 o 
   0   4   2      691.08      733.00      9.44 o 
   1   4   2        3.61        5.94      1.23 o 
   2   4   2      106.14      120.99      6.49 o 
   3   4   2       23.41       27.69      2.54 o 
   4   4   2        6.01        5.78      1.41 o 
   5   4   2       49.73       48.14      3.17 o 
   6   4   2        5.27        5.38      1.55 o 
   7   4   2       24.03       17.84      2.75 o 
   8   4   2       15.40       22.38      2.98 o 
   9   4   2        3.80        3.17      2.94 o 
  10   4   2       51.27       70.66      8.25 o 
  11   4   2        0.31       -4.73      4.73 o 
 -10   5   2        0.97        4.22      2.29 o 
  -9   5   2        0.05       -1.35      3.96 o 
  -8   5   2        1.88        2.65      1.98 o 
  -7   5   2       11.00       12.62      2.19 o 
  -6   5   2       18.16       17.55      2.56 o 
  -5   5   2       10.47       11.75      2.39 o 
  -4   5   2      104.86      109.43      4.39 o 
  -3   5   2      140.34      154.16      4.11 o 
  -2   5   2      380.24      441.25      7.04 o 
  -1   5   2       24.60       24.20      2.57 o 
   0   5   2        0.34        0.27      1.45 o 
   1   5   2        3.15        7.14      1.99 o 
   2   5   2        1.73       -0.02      1.83 o 
   3   5   2        5.47        5.54      1.32 o 
   4   5   2       24.59       23.80      2.38 o 
   5   5   2       59.72       65.77      5.96 o 
   6   5   2       37.83       34.12      4.98 o 
   7   5   2        0.63       -2.94      3.08 o 
   8   5   2        2.64       -2.97      2.97 o 
   9   5   2        4.51        3.67      2.45 o 
  -7   6   2        0.43       -4.70      4.70 o 
  -6   6   2        0.95        1.47      1.76 o 
  -5   6   2       10.54       10.32      2.58 o 
  -4   6   2        0.59       -2.40      2.67 o 
  -3   6   2        4.37        1.62      2.49 o 
  -2   6   2        0.23       -2.57      2.70 o 
  -1   6   2       10.35       12.17      3.44 o 
   0   6   2        5.10        2.82      4.23 o 
   1   6   2       38.44       41.35      3.78 o 
   2   6   2       17.13       16.62      2.75 o 
   3   6   2        6.57        6.35      4.01 o 
   4   6   2        2.56        1.49      1.93 o 
   5   6   2        1.28        3.61      2.34 o 
   6   6   2        2.64        5.76      2.80 o 
   7   6   2        8.21        7.23      2.78 o 
  -3   7   2       20.92       20.56      3.79 o 
  -2   7   2        2.35       -2.58      4.56 o 
  -1   7   2        2.33       -3.56      3.56 o 
   0   7   2        0.57        2.19      4.60 o 
   1   7   2        0.54       -2.54      3.66 o 
   2   7   2        0.69        5.22      4.15 o 
 -14   1   3        0.02       -1.54      3.74 o 
 -13   1   3        1.60        3.50      3.31 o 
 -12   1   3        0.90        1.70      2.32 o 
 -11   1   3       73.37       69.33      6.73 o 
 -10   1   3        4.21        6.60      2.73 o 
  -9   1   3        4.43        2.04      2.14 o 
  -8   1   3      252.71      268.65      5.21 o 
  -7   1   3       54.13       66.31      2.46 o 
  -6   1   3     2456.24     2603.75     86.56 o 
  -5   1   3      119.96       99.51      3.71 o 
  -4   1   3       84.20       94.59      2.34 o 
  -3   1   3     5510.70     5388.06     28.61 o 
  -2   1   3      407.38      382.90      3.44 o 
  -1   1   3     2143.07     2073.28     10.07 o 
   0   1   3     9565.08     8460.54    131.26 o 
   1   1   3       49.49       54.48      1.13 o 
   2   1   3      127.36      109.08      1.91 o 
   3   1   3        5.79        9.74      1.98 o 
   4   1   3      869.80      892.21      9.60 o 
   5   1   3        2.86        5.35      1.45 o 
   6   1   3       25.79       30.11      2.39 o 
   7   1   3      233.76      267.95      7.09 o 
   8   1   3      126.93      121.16      7.82 o 
   9   1   3       21.84       19.66      4.40 o 
  10   1   3      253.79      265.51     13.09 o 
  11   1   3        4.69        3.56      3.34 o 
  12   1   3       12.03        7.68      3.78 o 
  13   1   3        0.06        8.52      4.19 o 
 -13   2   3        1.21        0.53      2.62 o 
 -12   2   3       15.74        9.56      3.26 o 
 -11   2   3        0.07       -0.14      2.44 o 
 -10   2   3       37.46       35.92      4.07 o 
  -9   2   3        5.26        4.43      1.91 o 
  -8   2   3       83.74       77.42      3.37 o 
  -7   2   3      165.94      157.05      5.53 o 
  -6   2   3       32.46       30.17      2.57 o 
  -5   2   3       62.76       66.71      2.19 o 
  -4   2   3      417.67      428.66      5.64 o 
  -3   2   3       82.30       77.78      6.58 o 
  -2   2   3      690.05      758.56      8.49 o 
  -1   2   3      665.74      724.65      9.00 o 
   0   2   3     2379.03     2347.13     21.04 o 
   1   2   3       16.59       16.80      2.36 o 
   2   2   3      486.04      486.68      7.75 o 
   3   2   3     1123.48     1117.26     13.10 o 
   4   2   3       99.14      107.83      4.92 o 
   5   2   3      210.94      259.99     12.62 o 
   6   2   3      203.55      175.85      7.59 o 
   7   2   3        5.23        5.97      2.51 o 
   8   2   3       51.42       42.32      4.70 o 
   9   2   3       12.68       13.48      3.56 o 
  10   2   3       15.55       16.34      4.26 o 
  11   2   3        0.05        3.13      3.03 o 
  12   2   3        0.00        0.81      2.74 o 
  13   2   3        2.03        1.44      3.41 o 
 -12   3   3        2.27       -4.21      4.21 o 
 -11   3   3        2.49        4.19      3.63 o 
 -10   3   3        4.16        3.31      2.53 o 
  -9   3   3        1.62       -0.35      1.57 o 
  -8   3   3       56.99       63.16      4.23 o 
  -7   3   3       33.48       32.72      3.07 o 
  -6   3   3       15.09       16.74      1.68 o 
  -5   3   3       80.87       76.96      3.15 o 
  -4   3   3      116.92      110.15      4.46 o 
  -3   3   3       66.09       58.14      3.25 o 
  -2   3   3      268.47      249.28      6.42 o 
  -1   3   3       29.30       32.49      1.35 o 
   0   3   3     1046.19     1061.90     31.28 o 
   1   3   3       19.04       19.70      2.79 o 
   2   3   3      434.51      458.47      7.41 o 
   3   3   3        1.66        0.68      0.61 o 
   4   3   3      188.72      194.00      3.61 o 
   5   3   3        4.37        7.31      0.97 o 
   6   3   3        7.71        6.83      1.80 o 
   7   3   3       20.27       17.84      2.50 o 
   8   3   3        0.14        0.59      1.77 o 
   9   3   3       35.46       28.95      3.32 o 
  10   3   3       12.91       20.89      4.18 o 
  11   3   3        2.43       -1.12      2.46 o 
  12   3   3        7.16        0.20      2.84 o 
 -11   4   3        0.00       -3.85      3.85 o 
 -10   4   3        6.10        3.67      2.79 o 
  -9   4   3       19.09       20.25      2.91 o 
  -8   4   3       14.64       15.30      2.62 o 
  -7   4   3       13.46        9.03      2.41 o 
  -6   4   3      246.55      232.19      6.18 o 
  -5   4   3      268.87      273.90      6.71 o 
  -4   4   3       27.27       22.07      2.77 o 
  -3   4   3        0.33        1.13      1.27 o 
  -2   4   3       15.28       14.06      1.31 o 
  -1   4   3      172.91      193.24      4.19 o 
   0   4   3      144.55      161.89      4.92 o 
   1   4   3      211.14      251.16      9.58 o 
   2   4   3       28.01       26.81      2.00 o 
   3   4   3      146.25      133.54      4.36 o 
   4   4   3       54.36       49.78      2.90 o 
   5   4   3        0.02       -0.49      2.28 o 
   6   4   3        2.17        3.38      1.79 o 
   7   4   3       43.92       42.55      3.39 o 
   8   4   3       41.54       37.66      3.47 o 
   9   4   3       38.58       54.74      7.03 o 
  10   4   3        2.51       14.80      5.36 o 
  11   4   3        2.20        4.34      3.58 o 
 -10   5   3        0.05       -1.98      2.96 o 
  -9   5   3       12.92       10.63      2.76 o 
  -8   5   3        0.08        5.14      2.13 o 
  -7   5   3       35.83       26.40      3.17 o 
  -6   5   3        0.38        1.87      1.31 o 
  -5   5   3       12.68       10.42      2.18 o 
  -4   5   3        0.73        1.68      1.54 o 
  -3   5   3      191.58      195.01      4.70 o 
  -2   5   3      450.62      479.39      7.33 o 
  -1   5   3       12.44       13.73      2.10 o 
   0   5   3        1.75        3.28      1.73 o 
   1   5   3       22.01       16.56      3.37 o 
   2   5   3        0.12        3.48      2.42 o 
   3   5   3       13.69       12.46      3.17 o 
   4   5   3        0.08       -1.44      2.67 o 
   5   5   3        1.22        3.01      2.82 o 
   6   5   3        6.87       11.40      3.52 o 
   7   5   3        0.25       -3.71      3.71 o 
   8   5   3       10.84        9.24      3.57 o 
   9   5   3       13.23       17.36      4.77 o 
  -7   6   3        0.43        0.80      2.28 o 
  -6   6   3        7.05        6.97      2.07 o 
  -5   6   3       13.24       14.26      2.49 o 
  -4   6   3        3.30        4.01      2.33 o 
  -3   6   3       29.00       24.65      3.59 o 
  -2   6   3       17.06       15.88      3.42 o 
  -1   6   3       15.37       15.94      2.78 o 
   0   6   3        0.01        1.22      6.88 o 
   1   6   3        1.95        2.93      2.22 o 
   2   6   3        2.28       -2.18      2.69 o 
   3   6   3        8.65       10.64      3.43 o 
   4   6   3        8.29       11.86      2.99 o 
   5   6   3       10.06        9.45      2.35 o 
   6   6   3        0.47       -2.49      2.49 o 
   7   6   3        9.71       11.74      4.48 o 
  -2   7   3        2.61       -0.78      3.52 o 
  -1   7   3        7.89        0.36      4.45 o 
   0   7   3       18.81       24.08      6.02 o 
   1   7   3        4.84        4.21      4.95 o 
   2   7   3        0.02       -1.49      3.78 o 
 -14   0   4       31.26       25.88      6.14 o 
 -13   0   4       15.57       21.74      6.03 o 
 -12   0   4        4.45        6.39      4.20 o 
 -11   0   4        5.71        7.02      3.77 o 
 -10   0   4       16.13       14.60      3.99 o 
  -9   0   4      143.75      158.26     10.19 o 
  -8   0   4      399.35      411.61     15.43 o 
  -7   0   4      497.39      491.71     15.67 o 
  -6   0   4       29.29       32.36      4.26 o 
  -5   0   4      367.14      412.16      7.34 o 
  -4   0   4      260.15      230.68      8.42 o 
  -3   0   4       93.92       80.38      4.45 o 
  -2   0   4     6639.32     6315.90     42.72 o 
  -1   0   4     1469.90     1387.81     14.33 o 
   0   0   4       16.50       20.49      1.40 o 
   1   0   4     3095.27     2855.20     25.43 o 
   2   0   4      325.49      348.20      5.96 o 
   3   0   4      132.58      126.65      5.39 o 
   7   0   4       28.65       35.91      3.76 o 
   8   0   4      238.14      256.63      9.76 o 
   9   0   4       27.37       35.40      3.82 o 
  10   0   4      511.91      527.36     15.01 o 
 -14   1   4        3.27        5.06      4.44 o 
 -13   1   4       12.49       15.97      3.46 o 
 -12   1   4       19.85       24.55      4.79 o 
 -11   1   4       35.10       34.65      4.35 o 
 -10   1   4       55.81       55.06      4.75 o 
  -9   1   4       16.92       22.44      3.22 o 
  -8   1   4        0.00       -0.59      0.65 o 
  -7   1   4       34.24       42.20      3.58 o 
  -6   1   4        1.70        1.92      1.60 o 
  -5   1   4       23.72       17.58      2.18 o 
  -4   1   4     2744.89     2845.34     26.28 o 
  -3   1   4      142.17      149.66      2.63 o 
  -2   1   4     4947.27     4824.36     25.77 o 
  -1   1   4       98.18       98.87      1.91 o 
   0   1   4      500.71      517.86      4.08 o 
   1   1   4        0.35       -0.16      0.50 o 
   2   1   4      227.36      211.43      3.01 o 
   3   1   4      301.43      342.24      4.46 o 
   4   1   4       10.47        7.51      1.74 o 
   5   1   4       56.47       36.92      2.17 o 
   6   1   4        3.44        3.38      1.40 o 
   7   1   4       56.51       47.40      3.24 o 
   8   1   4      118.42      115.24      5.05 o 
   9   1   4      109.93      103.17      7.80 o 
  10   1   4        5.90        1.10      3.17 o 
 -13   2   4        3.88       -0.18      2.92 o 
 -12   2   4       16.47       20.45      3.58 o 
 -11   2   4        1.50        1.04      3.24 o 
 -10   2   4        7.28        4.13      3.21 o 
  -9   2   4       14.03       11.33      2.66 o 
  -8   2   4      129.14      136.94      6.38 o 
  -7   2   4        0.77        1.87      0.65 o 
  -6   2   4      120.16      123.28      2.78 o 
  -5   2   4      541.39      538.46      7.72 o 
  -4   2   4      200.67      199.69      9.55 o 
  -3   2   4      946.60      995.95     18.16 o 
  -2   2   4     2508.50     2391.73     18.72 o 
  -1   2   4       98.67      108.73      2.21 o 
   0   2   4     1256.93     1221.52     12.21 o 
   1   2   4      470.97      480.22     12.06 o 
   2   2   4      102.62      105.02      1.74 o 
   3   2   4       73.71       68.01      1.56 o 
   4   2   4      310.58      308.33      7.93 o 
   5   2   4        6.31        6.06      1.60 o 
   6   2   4       80.38       92.69      4.99 o 
   7   2   4        1.34       -2.21      3.71 o 
   8   2   4       34.09       41.84      4.61 o 
   9   2   4       43.39       40.30      5.10 o 
  10   2   4        2.41        5.64      3.15 o 
  11   2   4        8.66       10.12      3.69 o 
  12   2   4        9.04       15.26      4.56 o 
 -12   3   4        7.66        3.43      3.15 o 
 -11   3   4        9.34        5.37      3.40 o 
 -10   3   4       23.33       21.55      5.10 o 
  -9   3   4      113.12      115.40      5.58 o 
  -8   3   4      215.07      222.40      7.52 o 
  -7   3   4        0.33        1.39      1.08 o 
  -6   3   4       78.39       78.83      3.26 o 
  -5   3   4       75.18       68.67      3.04 o 
  -4   3   4      251.36      277.00      7.41 o 
  -3   3   4      270.05      284.58      9.80 o 
  -2   3   4      150.17      141.55      4.24 o 
  -1   3   4        7.49        6.25      1.04 o 
   0   3   4       63.34       71.19      3.59 o 
   1   3   4       89.92       88.30      3.81 o 
   2   3   4       45.34       41.13      2.39 o 
   3   3   4       41.62       33.39      1.81 o 
   4   3   4      202.41      218.34      2.95 o 
   5   3   4        0.47        2.70      1.90 o 
   6   3   4        2.29        1.54      1.30 o 
   7   3   4       32.12       30.25      3.51 o 
   8   3   4       43.25       40.16      3.52 o 
   9   3   4        1.82        2.98      4.78 o 
  10   3   4       12.45       13.14      2.50 o 
  11   3   4       10.76       11.15      2.70 o 
  12   3   4        0.96       -2.47      4.48 o 
 -11   4   4        2.45        2.83      3.08 o 
 -10   4   4        7.35        7.95      3.62 o 
  -9   4   4       15.76       15.64      3.74 o 
  -8   4   4       36.67       38.44      3.61 o 
  -7   4   4        5.97        5.16      1.88 o 
  -6   4   4      158.91      181.98      5.60 o 
  -5   4   4      657.10      619.24     10.63 o 
  -4   4   4       20.97       15.24      2.11 o 
  -3   4   4      218.02      223.73      7.21 o 
  -2   4   4        0.11        0.64      1.06 o 
  -1   4   4      285.88      300.35      9.20 o 
   0   4   4       42.04       47.58      2.46 o 
   1   4   4      282.32      319.83     11.54 o 
   2   4   4        2.93        3.12      0.86 o 
   3   4   4       35.39       40.07      2.23 o 
   4   4   4        4.16        4.83      1.13 o 
   5   4   4        8.67        5.05      1.32 o 
   6   4   4       73.11       63.08      6.21 o 
   7   4   4      102.95      112.67      8.67 o 
   8   4   4        0.02        6.49      4.03 o 
   9   4   4        0.69        6.51      3.96 o 
  10   4   4        2.37        4.18      4.57 o 
  11   4   4        0.03        6.95      4.40 o 
 -10   5   4        0.84        1.51      3.21 o 
  -9   5   4       16.29       19.95      3.19 o 
  -8   5   4       22.11       24.63      5.77 o 
  -7   5   4        1.10        1.16      1.42 o 
  -6   5   4        6.20        4.70      1.61 o 
  -5   5   4        2.69        3.35      1.33 o 
  -4   5   4        0.67        3.68      1.56 o 
  -3   5   4        0.17       -0.06      1.09 o 
  -2   5   4       27.06       22.73      2.94 o 
  -1   5   4        5.88        8.52      2.24 o 
   0   5   4       45.23       38.46      4.53 o 
   1   5   4        0.33       -0.27      2.33 o 
   2   5   4        2.23        4.72      3.05 o 
   3   5   4        1.87        8.47      3.14 o 
   4   5   4       99.30       99.70      7.53 o 
   5   5   4       64.87       57.80      6.12 o 
   6   5   4       27.79       23.05      4.57 o 
   7   5   4       33.66       27.70      4.82 o 
   8   5   4        3.29        2.67      2.99 o 
   9   5   4       17.27       19.99      5.30 o 
  -7   6   4        1.57       -1.39      2.25 o 
  -6   6   4       10.48        8.45      2.02 o 
  -5   6   4        7.25        9.48      2.13 o 
  -4   6   4        0.80        0.61      3.17 o 
  -3   6   4       24.34       25.25      5.12 o 
  -2   6   4        0.76        0.11      1.81 o 
  -1   6   4        3.84        3.82      2.15 o 
   0   6   4       11.40       14.87      2.88 o 
   1   6   4        7.81        6.89      3.13 o 
   2   6   4        0.00        0.08      2.88 o 
   3   6   4        0.03        0.57      2.39 o 
   4   6   4        0.08        3.13      2.60 o 
   5   6   4        2.13        0.64      2.54 o 
   6   6   4        0.02        1.00      3.35 o 
  -1   7   4        0.80        0.76      3.38 o 
   0   7   4        0.38        4.91      4.10 o 
   1   7   4        0.16        7.36      4.94 o 
 -13   1   5        0.00       -3.10      3.10 o 
 -12   1   5        7.30        6.21      2.97 o 
 -11   1   5        0.22        4.01      2.43 o 
 -10   1   5       15.65       15.78      3.13 o 
  -9   1   5      124.38      123.66      6.43 o 
  -8   1   5       19.51       14.09      2.54 o 
  -7   1   5        5.51        3.21      1.85 o 
  -6   1   5        2.90        2.63      1.45 o 
  -5   1   5      176.38      180.12      4.15 o 
  -4   1   5        0.02        0.70      0.96 o 
  -3   1   5      964.08      928.50      9.95 o 
  -2   1   5      365.57      373.35      4.05 o 
  -1   1   5        0.52        2.09      0.55 o 
   0   1   5     1157.18     1166.80     13.58 o 
   1   1   5        6.72        4.58      1.20 o 
   2   1   5     1042.51     1080.10      8.99 o 
   3   1   5     1170.03     1196.40     10.21 o 
   4   1   5      193.38      188.94      4.36 o 
   5   1   5       54.64       54.93      3.40 o 
   6   1   5      160.32      173.67      5.97 o 
   7   1   5      452.48      446.63     21.67 o 
   8   1   5       32.12       34.55      4.15 o 
   9   1   5       14.64       15.82      3.19 o 
 -13   2   5        6.21        9.70      3.10 o 
 -12   2   5       23.38       31.36      4.46 o 
 -11   2   5        2.03        2.31      2.65 o 
 -10   2   5       23.49       19.70      3.36 o 
  -9   2   5        2.03       -0.63      2.26 o 
  -8   2   5        5.75        4.04      2.03 o 
  -7   2   5      120.43      123.69      3.42 o 
  -6   2   5      206.31      197.54      3.63 o 
  -5   2   5      864.99      855.27     20.56 o 
  -4   2   5      188.33      217.81      7.97 o 
  -3   2   5       10.30       17.25      1.75 o 
  -2   2   5      129.07      146.56      2.65 o 
  -1   2   5     1011.50     1124.06      9.84 o 
   0   2   5      787.51      851.06     10.00 o 
   1   2   5       58.53       61.33      1.86 o 
   2   2   5      446.98      471.92      6.66 o 
   3   2   5        4.17        2.90      0.87 o 
   4   2   5       29.93       25.01      1.41 o 
   5   2   5       15.00       15.50      1.42 o 
   6   2   5       27.91       32.12      4.47 o 
   7   2   5       40.05       39.21      3.19 o 
   8   2   5       97.50      104.72      6.39 o 
   9   2   5        0.22        0.96      2.00 o 
  10   2   5        4.43        3.70      3.80 o 
  11   2   5       16.66       12.39      4.33 o 
  12   2   5        0.92        2.79      4.07 o 
 -12   3   5        0.01       -0.55      3.59 o 
 -11   3   5        4.01       -0.02      3.26 o 
 -10   3   5        5.47        6.82      3.16 o 
  -9   3   5        0.63       -1.39      2.81 o 
  -8   3   5      129.91      124.52      9.08 o 
  -7   3   5       52.07       47.85      3.07 o 
  -6   3   5      448.01      461.93      9.76 o 
  -5   3   5        6.27       11.73      2.96 o 
  -4   3   5       22.94       26.29      3.62 o 
  -3   3   5       62.46       62.20      4.92 o 
  -2   3   5      352.06      322.31      6.55 o 
  -1   3   5      183.51      180.49      4.34 o 
   0   3   5        2.33        5.92      2.69 o 
   1   3   5        6.27        4.71      2.25 o 
   2   3   5        3.94        1.31      2.08 o 
   3   3   5        3.03        1.55      1.46 o 
   4   3   5       95.81       99.01      2.27 o 
   5   3   5        2.56        1.00      0.79 o 
   6   3   5       83.32       94.96      6.50 o 
   7   3   5       83.68       89.93      4.55 o 
   8   3   5       11.65       20.66      2.69 o 
   9   3   5        0.06        2.33      1.92 o 
  10   3   5       18.22       17.24      5.03 o 
  11   3   5        0.21        3.90      3.49 o 
 -11   4   5        2.12        0.54      3.12 o 
 -10   4   5        9.43        4.60      3.26 o 
  -9   4   5        2.20       -2.66      3.00 o 
  -8   4   5        4.17        8.86      3.71 o 
  -7   4   5       46.47       40.93      3.39 o 
  -6   4   5       38.99       34.98      3.12 o 
  -5   4   5        3.96        4.78      3.00 o 
  -4   4   5      138.56      151.57      8.27 o 
  -3   4   5      147.95      153.68      8.08 o 
  -2   4   5        0.93       -0.54      1.54 o 
  -1   4   5      113.43      100.07      4.96 o 
   0   4   5        1.24       -0.05      2.35 o 
   1   4   5       65.45       57.77      5.69 o 
   2   4   5       60.79       83.59      6.47 o 
   3   4   5        0.58        0.52      2.27 o 
   4   4   5       16.79       14.54      3.41 o 
   5   4   5       13.96       17.02      3.83 o 
   6   4   5      150.04      168.85     10.21 o 
   7   4   5        0.66       -2.60      3.79 o 
   8   4   5        0.97        3.08      3.69 o 
   9   4   5       28.37       28.79      5.54 o 
  10   4   5       19.55       10.69      4.26 o 
  -9   5   5        3.80        2.34      2.78 o 
  -8   5   5       27.91       28.31      5.18 o 
  -7   5   5       10.86        7.27      4.04 o 
  -6   5   5        3.65        3.50      1.89 o 
  -5   5   5       41.57       41.00      5.32 o 
  -4   5   5       31.59       30.67      3.21 o 
  -3   5   5       27.31       26.72      3.64 o 
  -2   5   5       13.79       17.08      3.57 o 
  -1   5   5       13.19       12.09      3.40 o 
   0   5   5        0.19        0.85      2.15 o 
   1   5   5        4.45        2.35      2.36 o 
   2   5   5        0.42       -0.77      2.43 o 
   3   5   5       26.15       25.08      4.24 o 
   4   5   5       13.24       18.10      4.03 o 
   5   5   5       31.57       30.10      4.86 o 
   6   5   5        5.95       10.55      3.67 o 
   7   5   5        0.25       -1.84      3.18 o 
   8   5   5       11.17       12.50      4.57 o 
   9   5   5        4.14        6.60      3.81 o 
  -7   6   5        0.17       -2.55      2.97 o 
  -6   6   5        7.11        3.43      3.30 o 
  -5   6   5        3.10        2.84      3.87 o 
  -4   6   5        2.28       -0.05      3.27 o 
  -3   6   5        0.48        0.09      2.00 o 
  -2   6   5        3.84        3.71      1.95 o 
  -1   6   5        0.46       -2.52      2.52 o 
   0   6   5        0.12       -2.22      2.22 o 
   1   6   5        1.76        5.16      2.75 o 
   2   6   5       40.10       29.90      4.67 o 
   3   6   5        0.00        3.78      3.09 o 
   4   6   5       21.96       19.27      4.30 o 
   5   6   5        9.02        8.30      3.15 o 
   6   6   5        8.07       11.19      3.84 o 
 -13   0   6        3.86        3.20      3.90 o 
 -12   0   6        4.91        5.55      4.43 o 
 -11   0   6      127.94      132.99     10.77 o 
 -10   0   6      104.44      113.19      9.14 o 
  -9   0   6      188.68      215.70     12.06 o 
  -8   0   6      242.11      265.46     12.34 o 
  -7   0   6      285.86      296.54     22.16 o 
  -6   0   6     1670.95     1700.74     49.08 o 
  -5   0   6      244.20      264.59     10.21 o 
  -4   0   6      276.95      304.46     10.23 o 
  -3   0   6        0.64        1.27      1.48 o 
  -2   0   6     1121.33     1174.58     20.36 o 
  -1   0   6       39.52       29.38      2.75 o 
   0   0   6      527.21      555.43     12.02 o 
   1   0   6     1272.16     1335.72     21.78 o 
   2   0   6     5727.68     5887.10     71.55 o 
   3   0   6       10.64       10.11      2.54 o 
   4   0   6     2180.67     2390.42     36.02 o 
   5   0   6       26.52       39.28      4.08 o 
   6   0   6       60.28       62.09      5.17 o 
   7   0   6      165.05      144.32      8.22 o 
   8   0   6        0.97        2.34      1.68 o 
   9   0   6      209.29      239.72     11.05 o 
  10   0   6      113.81      115.86      7.88 o 
 -13   1   6        0.38       -3.16      3.16 o 
 -12   1   6        6.90        7.35      3.17 o 
 -11   1   6        0.08        1.30      2.38 o 
 -10   1   6      110.49      119.84      6.70 o 
  -9   1   6       15.12       15.73      3.09 o 
  -8   1   6        2.59        3.31      1.93 o 
  -7   1   6      142.65      148.14      6.24 o 
  -6   1   6        0.06       -0.26      0.90 o 
  -5   1   6      343.78      353.09      9.59 o 
  -4   1   6      710.67      763.11     10.56 o 
  -3   1   6     2580.12     2727.11     22.03 o 
  -2   1   6      169.22      198.62      4.07 o 
  -1   1   6      227.87      226.62      3.10 o 
   0   1   6       47.60       40.58      1.57 o 
   1   1   6        7.74        7.02      0.91 o 
   2   1   6        0.88        0.05      0.80 o 
   3   1   6       56.62       73.33      2.25 o 
   4   1   6       69.42       61.45      2.69 o 
   5   1   6      169.34      198.16      5.01 o 
   6   1   6       45.41       42.37      2.60 o 
   7   1   6       49.26       42.37      2.75 o 
   8   1   6      202.64      204.57      7.33 o 
   9   1   6        2.85        3.04      1.84 o 
  10   1   6        2.89        2.63      1.89 o 
  11   1   6        0.36        3.66      3.23 o 
  12   1   6        0.82       -0.88      3.20 o 
 -13   2   6        0.16       -3.39      3.39 o 
 -12   2   6        0.06        2.75      2.78 o 
 -11   2   6        0.10       -3.18      3.18 o 
 -10   2   6       26.59       28.55      4.00 o 
  -9   2   6       14.50       14.20      2.88 o 
  -8   2   6       66.87       71.02      4.91 o 
  -7   2   6       27.37       24.95      2.47 o 
  -6   2   6      272.94      268.72     15.42 o 
  -5   2   6        0.07       -2.23      2.23 o 
  -4   2   6      105.00       96.63      4.18 o 
  -3   2   6      168.44      182.68      5.13 o 
  -2   2   6      894.30      853.59     10.32 o 
  -1   2   6       85.56       85.79      2.13 o 
   0   2   6      727.32      788.82     12.00 o 
   1   2   6        0.71        0.79      0.53 o 
   2   2   6        0.32       -0.08      0.79 o 
   3   2   6       98.45       96.34      2.17 o 
   4   2   6      297.09      303.11      4.61 o 
   5   2   6       23.44       23.53      1.92 o 
   6   2   6       10.41        4.47      5.23 o 
   7   2   6       16.38       20.30      2.56 o 
   8   2   6       82.96      102.37      8.17 o 
   9   2   6       12.09       14.08      4.46 o 
  10   2   6       65.37       85.47      8.55 o 
  11   2   6        0.29        2.50      3.39 o 
  12   2   6        0.35       -0.12      3.16 o 
 -12   3   6        0.03       -1.47      4.02 o 
 -11   3   6        0.86        3.56      2.84 o 
 -10   3   6        1.55       -2.82      2.82 o 
  -9   3   6        1.86        2.30      1.92 o 
  -8   3   6       21.17       19.99      4.95 o 
  -7   3   6       48.28       46.72      2.74 o 
  -6   3   6       17.53        9.91      2.33 o 
  -5   3   6        0.72       -0.61      2.81 o 
  -4   3   6        3.18       -2.44      2.46 o 
  -3   3   6       93.22      103.85      6.46 o 
  -2   3   6       88.82       92.85      2.64 o 
  -1   3   6      198.50      176.91      4.23 o 
   0   3   6      477.56      517.57     14.94 o 
   1   3   6        8.53        3.02      2.46 o 
   2   3   6        9.77        4.97      2.57 o 
   3   3   6      155.02      157.03      8.45 o 
   4   3   6       90.51       91.95      2.79 o 
   5   3   6       14.66       15.03      1.58 o 
   6   3   6       54.68       56.55      4.38 o 
   7   3   6       96.38      102.87      8.10 o 
   8   3   6       35.29       27.65      5.17 o 
   9   3   6        1.94        0.64      3.62 o 
  10   3   6        0.29        1.59      3.83 o 
  11   3   6       10.08        7.13      3.59 o 
 -11   4   6        1.88        6.83      3.72 o 
 -10   4   6        3.16        0.76      3.02 o 
  -9   4   6       17.39       26.38      5.22 o 
  -8   4   6      116.54      101.84      8.84 o 
  -7   4   6       48.35       48.61      4.33 o 
  -6   4   6      188.00      200.54      7.32 o 
  -5   4   6       29.88       33.74      4.21 o 
  -4   4   6       54.27       56.79      5.39 o 
  -3   4   6       15.20       11.83      3.26 o 
  -2   4   6       15.90       15.76      3.20 o 
  -1   4   6        0.21        1.49      2.21 o 
   0   4   6       25.56       26.18      3.93 o 
   1   4   6        2.35        7.04      2.51 o 
   2   4   6       35.94       43.18      5.24 o 
   3   4   6       35.95       51.94      5.60 o 
   4   4   6        1.93        4.26      2.39 o 
   5   4   6       12.85        7.87      3.58 o 
   6   4   6       16.89       15.44      4.02 o 
   7   4   6        6.23        2.77      3.42 o 
   8   4   6       18.86       16.21      4.27 o 
   9   4   6        3.61       -2.10      3.70 o 
  10   4   6        5.73       -1.09      3.86 o 
  -9   5   6       22.32       29.01      5.54 o 
  -8   5   6       10.66        4.84      2.83 o 
  -7   5   6        0.02       -1.04      4.50 o 
  -6   5   6        2.59        3.35      2.00 o 
  -5   5   6        8.98        5.93      3.32 o 
  -4   5   6        0.00       -1.61      4.39 o 
  -3   5   6       55.73       64.49      6.13 o 
  -2   5   6        5.65        5.35      2.67 o 
  -1   5   6       11.25       10.86      3.30 o 
   0   5   6        2.00        4.82      3.02 o 
   1   5   6       29.06       27.20      4.57 o 
   2   5   6        2.37        4.86      3.12 o 
   3   5   6       62.76       77.35      6.97 o 
   4   5   6        0.27       -1.74      2.83 o 
   5   5   6       34.81       38.61      5.67 o 
   6   5   6       25.67       24.68      5.05 o 
   7   5   6        0.12        0.07      2.84 o 
   8   5   6        0.08       -3.92      3.92 o 
  -6   6   6       34.35       37.22      4.15 o 
  -5   6   6        0.00       -3.73      3.73 o 
  -4   6   6       11.09       15.60      2.99 o 
  -3   6   6       15.25       18.84      3.06 o 
  -2   6   6        6.03        6.67      2.53 o 
  -1   6   6        7.12        7.49      2.58 o 
   0   6   6        5.88        8.52      3.14 o 
   1   6   6        1.02        0.48      2.79 o 
   2   6   6        0.24       -2.41      2.87 o 
   3   6   6        3.25       -1.25      2.93 o 
   4   6   6        2.31        4.05      3.11 o 
   5   6   6        0.93       -3.51      3.51 o 
 -13   1   7        0.02        1.35      2.40 o 
 -12   1   7       10.49       10.22      3.36 o 
 -11   1   7        6.87        2.82      2.58 o 
 -10   1   7       21.52       20.27      3.40 o 
  -9   1   7        9.40       10.59      2.94 o 
  -8   1   7      541.08      554.04     24.25 o 
  -7   1   7       13.54       15.11      2.80 o 
  -6   1   7       58.10       48.86      3.60 o 
  -5   1   7      138.58      144.51      4.37 o 
  -4   1   7      339.74      328.51      5.31 o 
  -3   1   7      435.96      467.84      7.02 o 
  -2   1   7      963.48      971.40     10.71 o 
  -1   1   7        4.37        7.55      1.74 o 
   0   1   7      344.52      370.31      6.01 o 
   1   1   7        1.14        0.77      1.44 o 
   2   1   7       22.56       22.84      1.71 o 
   3   1   7      286.76      320.01      4.99 o 
   4   1   7      958.32      985.47     12.04 o 
   5   1   7       13.24       10.30      1.57 o 
   6   1   7       19.81       19.11      2.07 o 
   7   1   7       47.51       50.94      3.03 o 
   8   1   7      213.11      223.54      6.32 o 
   9   1   7        5.30        6.29      1.74 o 
  10   1   7        2.15        1.47      1.57 o 
  11   1   7       24.62       24.55      2.70 o 
  12   1   7        4.11        3.07      2.43 o 
 -13   2   7        2.51        2.03      6.20 o 
 -12   2   7       11.83       18.41      4.51 o 
 -11   2   7        1.29       -0.37      2.74 o 
 -10   2   7       32.49       28.16      3.81 o 
  -9   2   7        8.69        9.95      2.87 o 
  -8   2   7      259.55      265.69      9.15 o 
  -7   2   7      185.57      192.23     10.24 o 
  -6   2   7       83.10       82.30      5.29 o 
  -5   2   7       12.41       12.20      2.02 o 
  -4   2   7       52.39       45.49      2.94 o 
  -3   2   7      115.98      138.76      4.57 o 
  -2   2   7       39.44       48.71      2.51 o 
  -1   2   7       18.09       14.83      0.96 o 
   0   2   7       20.77       25.54      1.62 o 
   1   2   7        9.35        9.75      1.67 o 
   2   2   7       79.06       73.50      2.59 o 
   3   2   7        3.11        1.77      0.51 o 
   4   2   7      118.51      105.64      2.71 o 
   5   2   7     1126.92     1095.16     13.36 o 
   6   2   7        9.21        8.88      1.59 o 
   7   2   7        5.35        7.16      1.64 o 
   8   2   7       69.32       60.99      4.09 o 
   9   2   7        7.55       11.52      2.47 o 
  10   2   7       13.13       10.52      2.45 o 
  11   2   7        8.07        8.17      2.55 o 
 -12   3   7        1.21        1.54      4.58 o 
 -11   3   7        2.73        1.14      2.79 o 
 -10   3   7       12.25       12.07      3.11 o 
  -9   3   7       61.90       66.66      5.25 o 
  -8   3   7        0.01        1.79      2.30 o 
  -7   3   7      142.41      141.53      6.67 o 
  -6   3   7       30.60       26.50      2.94 o 
  -5   3   7        2.24        3.86      1.79 o 
  -4   3   7        9.16        5.62      1.65 o 
  -3   3   7        4.05        0.17      2.44 o 
  -2   3   7      116.05      114.09      5.83 o 
  -1   3   7        0.73        0.22      0.65 o 
   0   3   7        7.76       10.17      2.11 o 
   1   3   7        9.40        8.83      2.73 o 
   2   3   7       93.14      115.33      7.40 o 
   3   3   7        0.82        4.11      2.44 o 
   4   3   7      140.02      128.33      4.22 o 
   5   3   7       65.63       64.60      6.23 o 
   6   3   7       69.28       75.01      7.25 o 
   7   3   7      179.51      182.53     10.97 o 
   8   3   7        8.13        9.57      4.04 o 
   9   3   7        1.25        1.75      3.75 o 
  10   3   7        7.15        5.61      3.84 o 
  11   3   7        0.88        0.50      3.09 o 
 -11   4   7        1.30        3.32      2.96 o 
 -10   4   7        1.51       -4.49      4.49 o 
  -9   4   7        2.95        7.21      3.50 o 
  -8   4   7        4.18        1.24      3.08 o 
  -7   4   7        8.40        7.66      1.88 o 
  -6   4   7        7.52        6.43      2.08 o 
  -5   4   7        2.22        5.09      3.15 o 
  -4   4   7        4.25        0.77      2.58 o 
  -3   4   7       12.54       17.38      3.89 o 
  -2   4   7       12.36       14.03      3.56 o 
  -1   4   7        2.02        2.15      2.74 o 
   0   4   7        0.33        2.09      2.24 o 
   1   4   7       69.17       73.01      6.28 o 
   2   4   7       41.51       40.87      4.93 o 
   3   4   7       10.09       12.92      3.61 o 
   4   4   7       25.47       23.18      4.28 o 
   5   4   7       17.51       11.55      3.48 o 
   6   4   7       46.49       49.63      6.16 o 
   7   4   7        5.14        7.49      4.19 o 
   8   4   7       20.68       17.16      4.66 o 
   9   4   7       17.38       16.97      4.71 o 
  -9   5   7        1.25        5.34      4.17 o 
  -8   5   7        1.55        0.56      3.26 o 
  -7   5   7        1.59        3.79      2.23 o 
  -6   5   7       16.83       15.42      2.64 o 
  -5   5   7        0.00        1.42      1.90 o 
  -4   5   7        2.83        0.98      2.38 o 
  -3   5   7        4.84        6.49      3.13 o 
  -2   5   7        3.75        2.49      2.68 o 
  -1   5   7       18.53       15.44      3.94 o 
   0   5   7       11.08       14.23      3.80 o 
   1   5   7        0.29       -3.35      3.35 o 
   2   5   7       10.50        9.72      3.30 o 
   3   5   7       42.60       52.44      6.25 o 
   4   5   7        3.67        6.00      3.28 o 
   5   5   7        0.27       -2.83      3.10 o 
   6   5   7        0.22        5.03      3.31 o 
   7   5   7        1.39       -3.69      3.69 o 
   8   5   7        7.51       17.80      5.13 o 
  -6   6   7        4.82        1.27      2.35 o 
  -5   6   7        1.46        4.05      3.01 o 
  -4   6   7       14.80       17.23      4.67 o 
  -3   6   7        2.71       -0.28      3.76 o 
  -2   6   7        6.63        3.14      2.87 o 
  -1   6   7        2.96        6.46      3.49 o 
   0   6   7        9.79        6.24      3.12 o 
   1   6   7        8.32        8.60      3.59 o 
   2   6   7       25.71       21.19      4.69 o 
   3   6   7        0.44        1.14      2.60 o 
   4   6   7        0.21        0.06      2.54 o 
   5   6   7        0.98        2.43      3.42 o 
 -13   0   8       10.36        5.35      4.10 o 
 -12   0   8        2.70        6.19      4.46 o 
 -11   0   8       31.63       21.85      5.19 o 
 -10   0   8       85.49       96.96      8.80 o 
  -9   0   8        0.54        1.44      3.55 o 
  -8   0   8       81.61       71.30      8.85 o 
  -7   0   8       50.81       43.37      5.23 o 
  -6   0   8      318.73      325.41     12.84 o 
  -5   0   8       43.56       50.69      4.90 o 
  -4   0   8        1.45       -1.60      1.95 o 
  -3   0   8      178.32      177.86     10.43 o 
  -2   0   8       64.85       66.02      4.71 o 
  -1   0   8       63.08       62.12      4.44 o 
   0   0   8      743.94      784.41     16.86 o 
   1   0   8     1610.69     1823.55     29.60 o 
   2   0   8     1056.88     1036.18     20.65 o 
   3   0   8      133.03      116.98      6.46 o 
   4   0   8      458.48      512.40     14.46 o 
   5   0   8      113.57       88.33      6.14 o 
   6   0   8        7.60        3.25      2.47 o 
   7   0   8       21.26       17.56      3.61 o 
   8   0   8       21.94       21.97      2.91 o 
   9   0   8        0.49       -1.83      2.11 o 
  10   0   8        0.03        0.93      2.61 o 
  11   0   8       20.47       20.88      3.37 o 
  12   0   8       43.69       41.17      6.20 o 
 -13   1   8        0.55        0.70      3.16 o 
 -12   1   8        8.64       11.58      3.49 o 
 -11   1   8       37.90       34.60      4.09 o 
 -10   1   8        8.10        5.39      2.57 o 
  -9   1   8       12.02       15.26      3.09 o 
  -8   1   8       16.57       19.85      3.28 o 
  -7   1   8       17.04       17.42      2.72 o 
  -6   1   8       28.26       26.00      1.89 o 
  -5   1   8        7.20        7.17      1.25 o 
  -4   1   8        6.20        4.59      0.96 o 
  -3   1   8        0.03        1.26      1.09 o 
  -2   1   8       91.15      102.65      2.76 o 
  -1   1   8      295.94      325.37      6.54 o 
   0   1   8       30.82       39.00      2.12 o 
   1   1   8      261.61      261.81      5.37 o 
   2   1   8      109.23      119.15      6.83 o 
   3   1   8        0.02       -0.38      1.11 o 
   4   1   8       29.76       32.81      2.27 o 
   5   1   8       47.08       50.92      2.88 o 
   6   1   8      121.79       98.87      3.95 o 
   7   1   8        0.14       -1.56      1.56 o 
   8   1   8       67.70       57.77      3.42 o 
   9   1   8        8.27       11.16      1.95 o 
  10   1   8        6.71        8.60      1.92 o 
  11   1   8       14.69       13.21      2.22 o 
 -12   2   8        4.35        4.48      2.71 o 
 -11   2   8        6.34        8.01      2.89 o 
 -10   2   8        1.73        0.62      2.54 o 
  -9   2   8        2.37        1.02      2.77 o 
  -8   2   8       83.73       80.94      5.37 o 
  -7   2   8        4.34        6.54      2.45 o 
  -6   2   8        2.15        0.16      1.62 o 
  -5   2   8      192.85      220.22     12.07 o 
  -4   2   8      460.95      459.16      9.72 o 
  -3   2   8        8.40        8.97      1.68 o 
  -2   2   8       27.50       23.75      1.69 o 
  -1   2   8      407.02      403.34      8.06 o 
   0   2   8      111.55      109.63      2.77 o 
   1   2   8      120.06      125.00      2.88 o 
   2   2   8      119.26      116.50      2.79 o 
   3   2   8       22.16       25.30      1.40 o 
   4   2   8      122.63      127.10      3.09 o 
   5   2   8       65.20       64.73      3.86 o 
   6   2   8       16.71       21.05      2.09 o 
   7   2   8      108.70      109.88      4.34 o 
   8   2   8       12.96       16.66      2.11 o 
   9   2   8       14.18       21.54      2.98 o 
  10   2   8        2.99       -0.14      3.61 o 
  11   2   8        0.22       -1.52      2.95 o 
 -12   3   8        0.44       -1.24      5.50 o 
 -11   3   8        9.26        5.47      2.87 o 
 -10   3   8        7.03        7.69      3.72 o 
  -9   3   8       66.58       54.38      4.81 o 
  -8   3   8       50.60       45.17      4.21 o 
  -7   3   8      156.24      169.86      7.22 o 
  -6   3   8        4.24        6.59      2.40 o 
  -5   3   8       80.69       86.46      4.53 o 
  -4   3   8      290.28      299.73      7.84 o 
  -3   3   8       15.78       10.54      3.05 o 
  -2   3   8      111.64      117.26      7.58 o 
  -1   3   8       59.05       49.34      2.52 o 
   0   3   8       23.58       26.83      1.67 o 
   1   3   8        0.74       -2.98      2.98 o 
   2   3   8      165.21      164.84      9.22 o 
   3   3   8      272.84      259.34     11.85 o 
   4   3   8      204.83      236.76     11.54 o 
   5   3   8        3.09        3.42      2.69 o 
   6   3   8      100.70       92.94      7.99 o 
   7   3   8        4.55        1.70      3.30 o 
   8   3   8        0.17        2.29      3.67 o 
   9   3   8        1.09        0.35      2.96 o 
  10   3   8        0.17        6.83      3.50 o 
 -10   4   8        2.79       -0.62      2.84 o 
  -9   4   8        0.31        2.63      3.59 o 
  -8   4   8        9.37       12.01      4.62 o 
  -7   4   8        0.00        2.73      1.77 o 
  -6   4   8        3.11        3.65      3.22 o 
  -5   4   8       39.15       36.71      5.09 o 
  -4   4   8        8.78        5.62      2.47 o 
  -3   4   8       16.30       13.06      3.58 o 
  -2   4   8       23.93       33.50      4.73 o 
  -1   4   8       12.60       21.09      3.75 o 
   0   4   8      164.73      160.65      9.47 o 
   1   4   8        6.39        4.35      3.05 o 
   2   4   8       77.02       82.62      7.13 o 
   3   4   8       59.46       72.04      7.13 o 
   4   4   8       60.02       68.23      6.88 o 
   5   4   8      151.14      139.53      9.81 o 
   6   4   8        2.21       -3.63      3.63 o 
   7   4   8        2.90        1.04      3.38 o 
   8   4   8        0.01       -1.38      3.82 o 
   9   4   8       10.75       10.60      3.91 o 
  -8   5   8        0.97        4.40      3.34 o 
  -7   5   8        5.63        2.83      3.46 o 
  -6   5   8        1.96       -1.74      2.02 o 
  -5   5   8       23.85       20.76      4.20 o 
  -4   5   8        6.86        2.23      2.45 o 
  -3   5   8       15.35       14.35      3.78 o 
  -2   5   8       17.98       12.36      3.54 o 
  -1   5   8        0.03        1.00      2.30 o 
   0   5   8       25.79       23.66      4.60 o 
   1   5   8        2.61        6.09      3.36 o 
   2   5   8        1.54        3.17      2.61 o 
   3   5   8       17.32       26.57      5.13 o 
   4   5   8       11.92       16.00      4.25 o 
   5   5   8       20.12       26.88      5.37 o 
   6   5   8        2.19        3.08      3.54 o 
   7   5   8       10.72       15.48      4.77 o 
  -5   6   8        3.04        2.36      3.32 o 
  -4   6   8        2.76        0.97      2.40 o 
  -3   6   8        6.10        6.27      3.25 o 
  -2   6   8        8.34        4.00      2.70 o 
  -1   6   8        4.30       -0.84      3.16 o 
   0   6   8        2.47        9.45      3.95 o 
   1   6   8        7.21        9.09      3.61 o 
   2   6   8        7.43        1.54      2.85 o 
   3   6   8        0.00       -1.06      3.54 o 
   4   6   8        0.03        0.25      2.82 o 
 -12   1   9        0.18       -2.22      5.33 o 
 -11   1   9        0.97       -2.02      4.78 o 
 -10   1   9       62.39       82.21      5.89 o 
  -9   1   9       28.17       38.44      4.17 o 
  -8   1   9      164.11      170.67      7.47 o 
  -7   1   9       13.81       14.21      3.94 o 
  -6   1   9       40.19       36.96      2.29 o 
  -5   1   9      114.05      114.25      4.33 o 
  -4   1   9        0.59        0.47      0.95 o 
  -3   1   9       35.63       33.60      2.10 o 
  -2   1   9      475.76      468.50      6.47 o 
  -1   1   9      136.16      134.33      3.52 o 
   0   1   9      127.17      109.91      3.60 o 
   1   1   9        4.48        7.36      1.36 o 
   2   1   9      859.73      888.14     11.59 o 
   3   1   9        8.81       11.75      1.62 o 
   4   1   9       42.18       38.28      2.52 o 
   5   1   9       15.84       13.65      1.91 o 
   6   1   9        4.03        2.95      1.52 o 
   7   1   9       10.51        5.95      2.00 o 
   8   1   9        6.27        6.02      1.90 o 
   9   1   9       33.38       37.23      3.00 o 
  10   1   9       60.44       56.06      3.75 o 
  11   1   9        3.63        3.55      1.88 o 
 -12   2   9        0.20        5.21      3.20 o 
 -11   2   9        1.54       -1.42      4.78 o 
 -10   2   9       84.81       79.18      6.83 o 
  -9   2   9       21.99       24.35      3.42 o 
  -8   2   9       15.47       17.86      2.93 o 
  -7   2   9       68.54       79.54      5.04 o 
  -6   2   9       31.02       34.72      3.36 o 
  -5   2   9        0.42        0.54      1.27 o 
  -4   2   9        9.71       11.87      2.41 o 
  -3   2   9      123.65      142.01      4.16 o 
  -2   2   9        7.70        6.85      2.34 o 
  -1   2   9       85.08       94.76      3.00 o 
   0   2   9       32.43       29.10      1.32 o 
   1   2   9        9.58        9.92      0.60 o 
   2   2   9      170.01      185.71      3.30 o 
   3   2   9      224.28      213.39      3.86 o 
   4   2   9        5.02        6.83      1.55 o 
   5   2   9      423.51      420.01     10.96 o 
   6   2   9       15.97       13.22      1.85 o 
   7   2   9       53.04       52.95      3.20 o 
   8   2   9        4.64        3.72      2.46 o 
   9   2   9       12.06        5.57      3.55 o 
  10   2   9        0.96       -2.42      3.03 o 
 -11   3   9        8.63        7.98      2.79 o 
 -10   3   9        2.75       -1.40      2.59 o 
  -9   3   9       70.04       67.27      5.96 o 
  -8   3   9       35.93       44.09      4.52 o 
  -7   3   9        0.50       -2.02      2.09 o 
  -6   3   9        8.27        9.69      2.34 o 
  -5   3   9        1.10       -0.44      1.69 o 
  -4   3   9       50.35       64.46      3.80 o 
  -3   3   9        3.57        2.89      2.95 o 
  -2   3   9        0.89       -3.24      3.24 o 
  -1   3   9        0.09       -2.58      2.58 o 
   0   3   9       15.85       19.55      4.02 o 
   1   3   9        1.44        2.74      2.61 o 
   2   3   9      451.06      528.78     17.49 o 
   3   3   9       79.70       89.20      7.47 o 
   4   3   9      454.29      497.19     17.72 o 
   5   3   9        1.01        4.10      2.49 o 
   6   3   9        0.20       -2.88      2.91 o 
   7   3   9        2.27       -4.10      4.10 o 
   8   3   9       11.02        9.65      4.31 o 
   9   3   9        8.11        7.16      3.88 o 
  10   3   9        0.06        2.68      3.06 o 
 -10   4   9        0.20        3.51      2.85 o 
  -9   4   9        2.16        3.36      3.38 o 
  -8   4   9       12.08       12.94      4.27 o 
  -7   4   9        7.41        9.66      4.29 o 
  -6   4   9       42.06       44.40      6.28 o 
  -5   4   9       11.25        8.50      3.63 o 
  -4   4   9       23.13       20.74      4.29 o 
  -3   4   9        0.57        1.32      2.69 o 
  -2   4   9        0.01        3.10      2.74 o 
  -1   4   9        9.07       12.01      3.86 o 
   0   4   9       17.15       17.90      4.20 o 
   1   4   9        6.05        6.79      3.23 o 
   2   4   9        1.04        3.11      2.98 o 
   3   4   9       21.63       20.90      4.20 o 
   4   4   9       15.27       14.99      4.10 o 
   5   4   9       20.66       25.56      5.17 o 
   6   4   9       40.12       38.16      5.86 o 
   7   4   9        0.45       -2.47      3.53 o 
   8   4   9        5.04        5.14      3.56 o 
  -8   5   9        2.23       -4.36      4.36 o 
  -7   5   9        2.23        6.81      4.39 o 
  -6   5   9        2.14        1.71      2.15 o 
  -5   5   9       19.22       22.65      4.79 o 
  -4   5   9        6.59        6.80      3.69 o 
  -3   5   9        3.42        4.53      3.16 o 
  -2   5   9       22.47       21.12      4.27 o 
  -1   5   9        0.61        2.05      3.23 o 
   0   5   9       74.43       56.74      6.57 o 
   1   5   9        0.69       -3.40      3.40 o 
   2   5   9       16.94       11.84      3.93 o 
   3   5   9       10.12       10.66      4.01 o 
   4   5   9        1.55        1.62      3.04 o 
   5   5   9        3.13        2.45      3.31 o 
   6   5   9        6.88        7.36      3.84 o 
  -4   6   9        0.41        0.84      2.16 o 
  -3   6   9        1.04        1.01      3.05 o 
  -2   6   9        0.00       -1.21      3.21 o 
  -1   6   9        3.18        3.03      3.07 o 
   0   6   9        0.59       -2.47      3.18 o 
   1   6   9        4.03       -1.70      3.52 o 
   2   6   9        0.01       -1.88      2.62 o 
   3   6   9        0.78        0.24      3.06 o 
 -12   0  10       11.70       10.54      4.16 o 
 -11   0  10       14.22        7.28      4.14 o 
 -10   0  10       28.65       25.33      4.98 o 
  -9   0  10       57.84       60.64      7.02 o 
  -8   0  10       50.60       46.57      5.96 o 
  -7   0  10      325.34      329.99     13.97 o 
  -6   0  10      148.71      161.23      9.36 o 
  -5   0  10      511.71      532.16     16.54 o 
  -4   0  10       34.47       30.36      3.81 o 
  -3   0  10      179.10      188.66      6.28 o 
  -2   0  10      283.62      266.24     10.42 o 
  -1   0  10      121.27      119.68      6.76 o 
   0   0  10      416.49      447.47     13.64 o 
   1   0  10        3.35        3.66      2.46 o 
   2   0  10      304.32      273.60     10.79 o 
   3   0  10       53.43       80.40      5.92 o 
   4   0  10        5.02        4.50      2.33 o 
   5   0  10       58.86       52.40      5.32 o 
   6   0  10        6.31        4.73      2.85 o 
   7   0  10      196.26      176.13     10.05 o 
   8   0  10      202.24      200.80     19.70 o 
   9   0  10       18.43       22.64      3.16 o 
  10   0  10       58.38       56.90     10.78 o 
  11   0  10        9.31       14.26      2.90 o 
 -12   1  10        1.75        2.18      2.42 o 
 -11   1  10        3.77        6.81      2.86 o 
 -10   1  10        1.29        2.06      2.46 o 
  -9   1  10        6.02        9.99      3.29 o 
  -8   1  10        3.84        6.35      2.84 o 
  -7   1  10        0.86        0.03      1.16 o 
  -6   1  10       10.22       10.10      1.50 o 
  -5   1  10       14.15       17.15      1.82 o 
  -4   1  10       14.87       16.84      1.54 o 
  -3   1  10       10.20        5.24      1.21 o 
  -2   1  10      485.09      477.91      6.89 o 
  -1   1  10       84.61       86.58      2.79 o 
   0   1  10      285.70      294.91      7.50 o 
   1   1  10        8.73        7.85      1.40 o 
   2   1  10      410.99      403.21     10.75 o 
   3   1  10       35.03       35.58      2.54 o 
   4   1  10       12.50       10.71      1.72 o 
   5   1  10        0.68        0.76      1.51 o 
   6   1  10       43.82       50.31      3.27 o 
   7   1  10       78.98       64.23      3.70 o 
   8   1  10        0.06       -0.99      1.70 o 
   9   1  10        3.11        1.86      1.65 o 
  10   1  10        0.01       -0.17      1.65 o 
 -12   2  10       14.02       11.90      5.11 o 
 -11   2  10        0.11       -1.35      2.52 o 
 -10   2  10       18.52       19.58      3.49 o 
  -9   2  10       17.97       21.37      3.67 o 
  -8   2  10       38.56       33.40      3.65 o 
  -7   2  10       14.06        8.70      2.29 o 
  -6   2  10        8.66        7.42      2.25 o 
  -5   2  10        3.14        2.31      1.41 o 
  -4   2  10        1.16        0.52      1.07 o 
  -3   2  10      172.32      178.17      4.87 o 
  -2   2  10       42.37       44.61      2.39 o 
  -1   2  10      147.20      145.20      3.93 o 
   0   2  10      478.70      473.66      6.07 o 
   1   2  10        9.40        8.00      0.88 o 
   2   2  10       67.20       74.54      3.23 o 
   3   2  10       41.57       40.63      2.55 o 
   4   2  10       11.44       10.16      1.64 o 
   5   2  10        4.86        3.60      1.24 o 
   6   2  10       56.29       60.75      3.46 o 
   7   2  10       63.63       69.08      4.15 o 
   8   2  10       37.60       35.36      3.99 o 
   9   2  10        0.09       -1.00      2.39 o 
  10   2  10        0.74       -1.71      3.63 o 
 -11   3  10        8.29        7.05      3.02 o 
 -10   3  10        1.10       -2.75      2.75 o 
  -9   3  10       26.29       26.32      3.59 o 
  -8   3  10        0.01       -2.04      2.06 o 
  -7   3  10       11.94       17.17      2.85 o 
  -6   3  10       25.43       26.06      3.04 o 
  -5   3  10       10.48       17.30      3.06 o 
  -4   3  10        0.27        0.39      1.47 o 
  -3   3  10       53.81       64.75      4.88 o 
  -2   3  10        0.52        3.19      2.69 o 
  -1   3  10       43.05       51.90      5.75 o 
   0   3  10       77.36       88.73      7.31 o 
   1   3  10       69.47       57.99      6.05 o 
   2   3  10      497.36      511.55     17.90 o 
   3   3  10      311.56      346.08     14.60 o 
   4   3  10       26.23       34.94      5.45 o 
   5   3  10       78.57       68.41      6.97 o 
   6   3  10        0.01        2.65      2.67 o 
   7   3  10        0.76        0.28      3.19 o 
   8   3  10        3.97        6.78      3.77 o 
   9   3  10        3.65        6.80      3.72 o 
  -9   4  10        0.40       -0.99      3.59 o 
  -8   4  10        7.96       16.43      5.12 o 
  -7   4  10        0.54       -3.01      3.01 o 
  -6   4  10        6.32        1.22      2.57 o 
  -5   4  10        7.94        5.03      3.07 o 
  -4   4  10        1.81        2.86      2.84 o 
  -3   4  10       94.45       98.21      8.15 o 
  -2   4  10        3.29        1.19      3.10 o 
  -1   4  10       33.18       26.87      4.63 o 
   0   4  10        0.88       -3.40      3.40 o 
   1   4  10      151.77      147.06      9.80 o 
   2   4  10      108.56      126.17      9.36 o 
   3   4  10       73.51       68.98      7.02 o 
   4   4  10       45.62       44.15      6.02 o 
   5   4  10       12.08       18.69      4.48 o 
   6   4  10        0.09       -0.17      3.65 o 
   7   4  10        0.00       -1.03      2.87 o 
   8   4  10        2.31        3.42      3.10 o 
  -7   5  10        4.96        2.83      3.03 o 
  -6   5  10        3.05        5.03      4.13 o 
  -5   5  10        1.85       -1.73      2.97 o 
  -4   5  10        0.10        2.79      3.38 o 
  -3   5  10        0.11       -0.24      2.71 o 
  -2   5  10        0.78        3.99      3.26 o 
  -1   5  10        9.05        9.00      3.79 o 
   0   5  10        0.09        0.28      3.30 o 
   1   5  10        8.71        8.10      3.57 o 
   2   5  10       13.05       15.15      4.36 o 
   3   5  10        0.03        2.61      3.49 o 
   4   5  10        0.72        3.29      2.76 o 
   5   5  10       17.91       22.10      4.90 o 
  -2   6  10        6.09        3.29      3.70 o 
  -1   6  10       14.14       30.54      5.75 o 
   0   6  10        0.28        1.81      2.84 o 
 -12   1  11        4.11       -0.38      2.33 o 
 -11   1  11        0.02       -1.74      6.04 o 
 -10   1  11        0.06        3.77      2.40 o 
  -9   1  11        1.49        3.27      2.30 o 
  -8   1  11       25.44       23.23      3.35 o 
  -7   1  11      176.80      180.57      8.27 o 
  -6   1  11       23.25       24.36      2.16 o 
  -5   1  11      109.17      108.17      4.13 o 
  -4   1  11      286.27      285.27      5.84 o 
  -3   1  11      208.75      228.74      6.37 o 
  -2   1  11       40.12       41.92      2.18 o 
  -1   1  11        0.67       -0.98      0.98 o 
   0   1  11        7.35        5.72      1.43 o 
   1   1  11       68.16       58.63      3.08 o 
   2   1  11       84.77       90.65      3.84 o 
   3   1  11        0.08        0.53      1.52 o 
   4   1  11      169.00      159.21      5.30 o 
   5   1  11      117.71      112.85      4.65 o 
   6   1  11       31.70       33.38      2.82 o 
   7   1  11       13.15       14.16      2.17 o 
   8   1  11        0.93        0.92      2.06 o 
   9   1  11        6.98        9.27      2.09 o 
  10   1  11        2.57        3.44      1.85 o 
 -11   2  11        0.35       -1.02      2.70 o 
 -10   2  11       69.49       67.29      5.66 o 
  -9   2  11        6.43        3.28      4.39 o 
  -8   2  11        4.92        3.09      3.16 o 
  -7   2  11        3.84        5.57      2.30 o 
  -6   2  11        0.10        1.21      1.90 o 
  -5   2  11        1.66       -0.26      1.63 o 
  -4   2  11       55.08       52.99      2.89 o 
  -3   2  11        1.30        4.45      1.53 o 
  -2   2  11       41.56       37.12      2.33 o 
  -1   2  11      244.48      225.18      5.19 o 
   0   2  11      640.38      621.21      7.58 o 
   1   2  11        0.85        0.66      1.41 o 
   2   2  11       47.69       47.15      2.77 o 
   3   2  11      197.33      189.38      5.41 o 
   4   2  11        0.27       -1.42      1.72 o 
   5   2  11        2.74        3.44      1.42 o 
   6   2  11        0.06       -0.50      1.97 o 
   7   2  11        6.65        3.10      2.42 o 
   8   2  11        5.12        8.02      2.84 o 
   9   2  11        7.66       10.95      2.78 o 
 -10   3  11       14.34       13.30      3.12 o 
  -9   3  11       16.41       19.04      3.25 o 
  -8   3  11        2.06        1.70      2.18 o 
  -7   3  11        0.01       -0.58      1.93 o 
  -6   3  11        3.34        0.63      1.82 o 
  -5   3  11        1.16       -0.19      1.71 o 
  -4   3  11       72.04       70.93      4.03 o 
  -3   3  11        2.41        2.06      3.31 o 
  -2   3  11       25.47       28.34      4.79 o 
  -1   3  11        9.73       11.16      3.62 o 
   0   3  11       25.08       26.21      4.54 o 
   1   3  11       88.12       86.01      7.56 o 
   2   3  11        1.22        0.95      2.86 o 
   3   3  11       24.73       22.44      4.48 o 
   4   3  11        8.88        7.48      3.68 o 
   5   3  11       47.72       38.14      5.83 o 
   6   3  11        0.54       -1.21      2.94 o 
   7   3  11        0.68        5.62      3.89 o 
   8   3  11        3.17       -3.03      3.75 o 
  -9   4  11        0.19       -3.07      3.20 o 
  -8   4  11        6.46        4.34      3.39 o 
  -7   4  11        2.25        6.20      3.74 o 
  -6   4  11        0.10        2.50      3.35 o 
  -5   4  11        8.47        7.31      3.76 o 
  -4   4  11        0.24        2.23      2.86 o 
  -3   4  11       29.15       28.47      4.99 o 
  -2   4  11        0.92       -2.37      3.20 o 
  -1   4  11      140.34      119.92      9.21 o 
   0   4  11       82.13       93.62      8.28 o 
   1   4  11        0.04        3.27      3.08 o 
   2   4  11      104.58      106.05      8.82 o 
   3   4  11        1.74       -0.54      3.69 o 
   4   4  11        8.16       22.67      5.03 o 
   5   4  11        0.07       -3.97      3.97 o 
   6   4  11        3.68        3.08      3.30 o 
   7   4  11        7.75        4.98      3.49 o 
  -6   5  11        2.61       -3.98      4.22 o 
  -5   5  11       23.24       28.32      5.49 o 
  -4   5  11        4.21        6.80      3.45 o 
  -3   5  11        0.17       -3.19      3.19 o 
  -2   5  11       24.46       20.02      4.50 o 
  -1   5  11       44.50       35.73      5.73 o 
   0   5  11        0.35       -3.87      3.87 o 
   1   5  11        2.17        7.69      3.59 o 
   2   5  11       15.40       19.70      4.39 o 
   3   5  11       10.50       13.02      4.14 o 
   4   5  11        1.66        2.75      3.08 o 
 -11   0  12       22.00       30.60      6.33 o 
 -10   0  12       17.92       13.80      4.12 o 
  -9   0  12       34.48       47.05      6.50 o 
  -8   0  12       45.00       42.91      6.10 o 
  -7   0  12       53.08       44.35      5.60 o 
  -6   0  12      133.12      146.42      9.60 o 
  -5   0  12       92.21      105.72      7.70 o 
  -4   0  12      148.21      165.46      9.16 o 
  -3   0  12       24.76       27.82      3.23 o 
  -2   0  12       52.94       55.33      5.33 o 
  -1   0  12       15.72       13.70      3.38 o 
   0   0  12      195.53      205.81      9.95 o 
   1   0  12       59.10       62.63      5.57 o 
   2   0  12      112.90      108.07      7.35 o 
   3   0  12        5.38        6.58      2.90 o 
   4   0  12      260.16      219.87     10.97 o 
   5   0  12      142.13      133.00      8.76 o 
   6   0  12       10.78       25.65      4.66 o 
   7   0  12       38.06       27.15      4.67 o 
   8   0  12        0.21       -1.57      2.68 o 
   9   0  12        1.48        2.82      1.97 o 
 -11   1  12        0.24        1.07      2.30 o 
 -10   1  12        5.82        8.23      2.79 o 
  -9   1  12        3.40        7.09      5.12 o 
  -8   1  12        2.25        3.58      1.99 o 
  -7   1  12       15.34       16.36      1.93 o 
  -6   1  12        8.47        9.07      1.63 o 
  -5   1  12        0.33        1.24      1.31 o 
  -4   1  12       59.13       57.71      2.80 o 
  -3   1  12      167.98      160.63      4.99 o 
  -2   1  12        0.07        0.49      1.01 o 
  -1   1  12      353.33      363.03      6.38 o 
   0   1  12        1.30        0.35      1.48 o 
   1   1  12        0.57        0.55      1.79 o 
   2   1  12       13.85       14.59      2.02 o 
   3   1  12        1.23        0.50      1.50 o 
   4   1  12       36.77       35.07      2.84 o 
   5   1  12       14.73       13.48      1.92 o 
   6   1  12        1.38        2.33      1.65 o 
   7   1  12        1.28        0.58      1.57 o 
   8   1  12        2.50       -0.34      1.86 o 
   9   1  12        2.54        3.33      1.69 o 
 -11   2  12        4.12        0.42      2.65 o 
 -10   2  12        3.22       11.80      5.44 o 
  -9   2  12        4.92        2.68      2.15 o 
  -8   2  12       18.80       25.44      3.63 o 
  -7   2  12        9.42       11.16      2.55 o 
  -6   2  12        2.03        1.63      1.67 o 
  -5   2  12       10.96       10.12      1.55 o 
  -4   2  12       13.74       12.32      1.85 o 
  -3   2  12        9.47       12.17      2.93 o 
  -2   2  12        7.78        7.74      1.37 o 
  -1   2  12       52.69       52.94      2.65 o 
   0   2  12       66.00       70.21      3.40 o 
   1   2  12        0.59        0.25      1.40 o 
   2   2  12      482.88      516.07      9.52 o 
   3   2  12        2.30        1.38      2.05 o 
   4   2  12       33.98       30.93      2.55 o 
   5   2  12       16.57       13.54      4.29 o 
   6   2  12       23.98       32.79      4.07 o 
   7   2  12        6.61        7.90      2.72 o 
   8   2  12       12.31       13.71      3.68 o 
 -10   3  12        0.37        1.58      2.17 o 
  -9   3  12        0.91        0.00      2.39 o 
  -8   3  12        0.00        0.16      2.11 o 
  -7   3  12        0.90        4.26      2.36 o 
  -6   3  12        2.51       -1.16      3.63 o 
  -5   3  12       10.80       20.28      4.84 o 
  -4   3  12       58.25       54.18      6.45 o 
  -3   3  12        8.73        4.37      2.64 o 
  -2   3  12        3.57        1.37      3.23 o 
  -1   3  12        0.76       -0.23      3.18 o 
   0   3  12        4.34       13.03      4.30 o 
   1   3  12        6.33       10.83      3.52 o 
   2   3  12       72.51       69.47      5.11 o 
   3   3  12        9.43        6.86      2.63 o 
   4   3  12       19.79       22.91      5.20 o 
   5   3  12       66.56       68.22      7.42 o 
   6   3  12       17.42       14.01      3.90 o 
   7   3  12        0.05       -4.87      4.87 o 
  -8   4  12        0.20        3.23      3.04 o 
  -7   4  12        5.35        4.19      3.75 o 
  -6   4  12       10.98       10.04      3.92 o 
  -5   4  12       16.21       18.87      4.65 o 
  -4   4  12       82.50       76.33      7.81 o 
  -3   4  12        0.28        0.76      2.94 o 
  -2   4  12        6.16        0.88      2.85 o 
  -1   4  12        1.43       -2.59      3.30 o 
   0   4  12        5.60        9.96      4.26 o 
   1   4  12        0.06       -0.91      3.36 o 
   2   4  12        0.41        1.81      2.80 o 
   3   4  12        7.61        8.91      4.24 o 
   4   4  12        0.01       -3.42      3.42 o 
   5   4  12        9.54       13.61      4.36 o 
   6   4  12        1.19       -2.51      3.93 o 
  -5   5  12       11.70       16.56      4.34 o 
  -4   5  12        1.30        0.83      3.38 o 
  -3   5  12        3.68        0.80      3.79 o 
  -2   5  12        0.92        2.51      3.10 o 
  -1   5  12        0.09       -3.72      3.72 o 
   0   5  12        5.49        6.71      3.67 o 
   1   5  12       23.73       15.02      4.23 o 
   2   5  12        5.10        4.60      3.49 o 
   3   5  12        1.45        2.12      3.72 o 
 -10   1  13       25.44       23.76      3.58 o 
  -9   1  13        8.82        9.95      5.08 o 
  -8   1  13        5.10        4.69      3.81 o 
  -7   1  13        8.07        7.21      1.58 o 
  -6   1  13      116.68      118.78      5.39 o 
  -5   1  13       75.94       74.63      3.76 o 
  -4   1  13        0.08       -1.21      1.21 o 
  -3   1  13       24.80       24.64      2.22 o 
  -2   1  13       13.00       16.47      1.70 o 
  -1   1  13      132.83      138.75      4.12 o 
   0   1  13      136.78      156.74      5.34 o 
   1   1  13      363.87      361.26      8.27 o 
   2   1  13      313.14      316.35     10.50 o 
   3   1  13       27.18       26.75      2.64 o 
   4   1  13       23.47       27.72      2.68 o 
   5   1  13       44.57       42.29      3.22 o 
   6   1  13        3.71        2.84      2.49 o 
   7   1  13       23.65       30.13      2.97 o 
   8   1  13       19.13       18.54      2.57 o 
 -10   2  13        0.00        1.39      7.41 o 
  -9   2  13        8.09        7.88      2.33 o 
  -8   2  13        0.54        0.14      2.16 o 
  -7   2  13        7.45        5.91      2.42 o 
  -6   2  13       45.33       46.65      4.06 o 
  -5   2  13       31.15       37.93      2.50 o 
  -4   2  13       62.78       63.69      3.38 o 
  -3   2  13       20.13       17.85      1.96 o 
  -2   2  13       23.67       24.40      3.26 o 
  -1   2  13       28.68       31.39      3.58 o 
   0   2  13      216.61      216.89      6.18 o 
   1   2  13       58.23       61.18      3.40 o 
   2   2  13       39.00       41.23      2.86 o 
   3   2  13       15.97       13.41      2.75 o 
   4   2  13        0.12        2.05      3.93 o 
   5   2  13        1.28        3.57      2.35 o 
   6   2  13        3.82        6.01      2.68 o 
   7   2  13        5.55        9.34      2.77 o 
   8   2  13       16.09       13.99      3.13 o 
  -9   3  13        7.63        7.42      4.23 o 
  -8   3  13        2.51       -0.14      3.09 o 
  -7   3  13        4.81        8.95      4.39 o 
  -6   3  13        2.87        5.06      3.20 o 
  -5   3  13        6.58        3.26      3.44 o 
  -4   3  13        5.80        4.18      3.46 o 
  -3   3  13        0.75       -3.11      3.29 o 
  -2   3  13        0.08       -0.95      3.11 o 
  -1   3  13        1.53       -3.28      3.28 o 
   0   3  13       12.04       17.50      3.03 o 
   1   3  13        2.44        3.35      4.52 o 
   2   3  13       19.31       15.98      3.04 o 
   3   3  13        0.24       -0.82      2.27 o 
   4   3  13        0.46        0.71      2.35 o 
   5   3  13        0.01       -2.23      3.73 o 
   6   3  13        7.14       11.01      4.22 o 
   7   3  13        0.01        5.29      3.81 o 
  -7   4  13        5.06        1.72      3.75 o 
  -6   4  13        1.47        4.17      3.12 o 
  -5   4  13        2.18        1.73      3.32 o 
  -4   4  13       16.49       21.21      4.99 o 
  -3   4  13        4.34        2.33      3.45 o 
  -2   4  13        6.47        9.48      3.46 o 
  -1   4  13       84.72       91.65      8.79 o 
   0   4  13        0.05       -1.50      2.86 o 
   1   4  13        1.54        0.19      2.64 o 
   2   4  13       85.23       88.84      8.82 o 
   3   4  13        7.68        2.44      3.38 o 
   4   4  13        1.27        4.86      4.13 o 
   5   4  13        0.00       -0.61      3.96 o 
  -3   5  13        0.44        0.33      3.04 o 
  -2   5  13        0.29        0.50      3.54 o 
  -1   5  13        0.02        0.83      3.10 o 
   0   5  13        5.84        9.79      3.95 o 
   1   5  13        1.63        4.98      3.32 o 
 -10   0  14       19.56       22.50      5.29 o 
  -9   0  14        0.00        0.21      2.89 o 
  -8   0  14       75.05       76.37      7.86 o 
  -7   0  14       86.69       80.72      7.71 o 
  -6   0  14        0.02       -3.06      3.06 o 
  -5   0  14       21.04       17.25      3.54 o 
  -4   0  14      231.50      243.64     11.84 o 
  -3   0  14      124.05      141.76      6.44 o 
  -2   0  14      275.80      286.68     12.82 o 
  -1   0  14      204.56      188.70     10.36 o 
   0   0  14       76.10       78.64      6.80 o 
   1   0  14       17.30       14.77      3.40 o 
   2   0  14        1.92        9.19      3.57 o 
   3   0  14       77.91       71.12      6.67 o 
   4   0  14        4.56        7.40      3.11 o 
   5   0  14        4.17        8.30      3.05 o 
   6   0  14        0.00        4.18      3.07 o 
   7   0  14       10.38        8.65      2.64 o 
   8   0  14        9.99       17.62      3.48 o 
 -10   1  14        0.36        1.92      2.58 o 
  -9   1  14        0.05       -2.44      2.44 o 
  -8   1  14        7.64       10.06      2.67 o 
  -7   1  14        3.18       -0.19      1.75 o 
  -6   1  14       11.91        8.91      1.77 o 
  -5   1  14        2.53        3.93      1.35 o 
  -4   1  14        1.94        2.26      1.16 o 
  -3   1  14      144.10      137.95      5.01 o 
  -2   1  14       74.97       71.91      3.20 o 
  -1   1  14       12.89       13.37      1.58 o 
   0   1  14       56.61       53.19      3.34 o 
   1   1  14       36.09       39.95      3.08 o 
   2   1  14        0.16        1.96      1.55 o 
   3   1  14        0.83        1.24      1.79 o 
   4   1  14       18.03       15.49      2.22 o 
   5   1  14        0.00       -0.42      2.41 o 
   6   1  14        4.04        8.20      2.05 o 
   7   1  14        4.69        1.80      2.07 o 
  -9   2  14        0.00        0.57      3.96 o 
  -8   2  14       18.95       20.22      3.78 o 
  -7   2  14       36.44       48.26      7.45 o 
  -6   2  14        0.36       -2.00      2.00 o 
  -5   2  14        4.08        4.13      1.36 o 
  -4   2  14        0.12        0.21      1.78 o 
  -3   2  14       16.19       19.02      2.86 o 
  -2   2  14        7.93        3.96      2.92 o 
  -1   2  14       92.64       90.78      5.67 o 
   0   2  14       13.36       16.35      2.15 o 
   1   2  14       17.28       18.61      2.19 o 
   2   2  14        0.49        0.66      2.36 o 
   3   2  14        1.62        3.89      2.33 o 
   4   2  14       20.53       14.55      2.87 o 
   5   2  14       10.58        7.35      2.58 o 
   6   2  14       12.10        9.18      2.85 o 
   7   2  14        2.18       -0.41      3.93 o 
  -8   3  14        1.61        2.43      2.95 o 
  -7   3  14       49.90       52.39      7.41 o 
  -6   3  14       14.25       13.59      4.48 o 
  -5   3  14        0.00        0.25      2.46 o 
  -4   3  14       61.04       79.62      8.08 o 
  -3   3  14       59.03       66.06      7.52 o 
  -2   3  14        0.96        9.09      4.31 o 
  -1   3  14       10.39        8.31      3.61 o 
   0   3  14       44.46       50.79      4.80 o 
   1   3  14        4.53        6.83      3.23 o 
   2   3  14        2.91        2.26      2.50 o 
   3   3  14        0.42        1.66      4.04 o 
   4   3  14        0.32       -1.76      2.35 o 
   5   3  14        3.03        8.64      3.97 o 
  -6   4  14        0.27       -2.56      4.25 o 
  -5   4  14        0.01        2.66      3.76 o 
  -4   4  14        0.88       -2.22      3.12 o 
  -3   4  14        0.02        1.66      3.37 o 
  -2   4  14        2.85        4.85      2.87 o 
  -1   4  14        0.08       -2.82      3.52 o 
   0   4  14        6.18        6.92      4.02 o 
   1   4  14        0.92        6.69      4.08 o 
   2   4  14        0.39       -3.48      3.48 o 
   3   4  14        6.12        9.23      3.56 o 
  -9   1  15       11.56       18.86      4.73 o 
  -8   1  15        0.96        1.68      3.89 o 
  -7   1  15        0.97        1.97      3.36 o 
  -6   1  15       54.96       53.90      3.44 o 
  -5   1  15        1.81        1.39      1.37 o 
  -4   1  15      152.42      151.18      5.60 o 
  -3   1  15        0.07       -0.23      1.29 o 
  -2   1  15       20.81       16.21      2.50 o 
  -1   1  15        3.44        3.18      1.26 o 
   0   1  15        6.64        6.73      1.89 o 
   1   1  15        0.09       -1.19      1.94 o 
   2   1  15        0.01       -1.55      1.55 o 
   3   1  15        5.33        4.44      1.65 o 
   4   1  15       17.64       19.98      2.70 o 
   5   1  15       19.04       23.95      2.91 o 
   6   1  15        4.12        3.09      6.27 o 
  -8   2  15        0.02        2.44      3.41 o 
  -7   2  15        3.26        3.75      3.85 o 
  -6   2  15       34.01       31.96      3.53 o 
  -5   2  15       11.96        9.65      2.00 o 
  -4   2  15        0.00       -2.23      2.23 o 
  -3   2  15        0.07       -2.59      2.59 o 
  -2   2  15        7.16        5.41      2.31 o 
  -1   2  15        2.16        2.43      2.33 o 
   0   2  15        5.05        4.26      2.35 o 
   1   2  15        6.03        5.84      3.23 o 
   2   2  15        2.93        1.13      2.28 o 
   3   2  15        0.48       -0.41      2.31 o 
   4   2  15        1.03        1.82      2.22 o 
   5   2  15       20.02       19.23      3.29 o 
  -7   3  15       19.03       14.82      4.66 o 
  -6   3  15        5.13        8.01      4.55 o 
  -5   3  15        1.48       -0.94      3.37 o 
  -4   3  15        9.56        0.72      2.93 o 
  -3   3  15        1.91        1.97      3.77 o 
  -2   3  15       12.83        5.28      2.93 o 
  -1   3  15        3.63        0.67      4.00 o 
   0   3  15       32.21       33.40      9.43 o 
   1   3  15        3.19        3.18      2.54 o 
   2   3  15       11.46       13.04      3.34 o 
   3   3  15        0.42       -2.71      2.71 o 
   4   3  15        8.44        9.30      2.90 o 
  -3   4  15        6.64        7.49      4.04 o 
  -2   4  15        0.03        1.31      3.11 o 
  -1   4  15       37.85       43.85      6.49 o 
   0   4  15        0.10       -2.59      3.82 o 
   1   4  15        0.04       -4.51      4.51 o 
  -8   0  16        0.08        0.28      2.66 o 
  -7   0  16       15.50       12.23      4.14 o 
  -6   0  16       33.82       33.21      5.22 o 
  -5   0  16      115.15      106.14      8.46 o 
  -4   0  16        0.05       -0.03      2.00 o 
  -3   0  16       69.24       67.92      4.85 o 
  -2   0  16       58.20       52.09      4.21 o 
  -1   0  16        0.26       -0.20      2.30 o 
   0   0  16        6.66        7.25      3.11 o 
   1   0  16       46.08       37.51      5.31 o 
   2   0  16       78.86       85.99      7.87 o 
   3   0  16       32.82       23.64      4.75 o 
   4   0  16       17.32       22.62      4.41 o 
   5   0  16       17.20       13.93      4.23 o 
  -8   1  16        1.10        2.93      2.34 o 
  -7   1  16        0.22       -0.28      3.78 o 
  -6   1  16        0.75       -0.62      1.45 o 
  -5   1  16        0.00        2.07      1.65 o 
  -4   1  16        9.23       10.41      2.11 o 
  -3   1  16       18.28       13.89      2.51 o 
  -2   1  16        0.40        2.29      1.56 o 
  -1   1  16        5.94        4.55      1.83 o 
   0   1  16       18.49       19.26      2.53 o 
   1   1  16        0.06       -1.44      1.72 o 
   2   1  16        3.46        2.69      3.47 o 
   3   1  16        3.47        5.13      1.72 o 
   4   1  16        1.16        2.29      1.84 o 
   5   1  16        4.63        8.29      5.93 o 
  -7   2  16        8.38        4.70      3.31 o 
  -6   2  16       35.66       40.21      6.56 o 
  -5   2  16        2.23        3.20      1.62 o 
  -4   2  16        5.63        3.29      2.10 o 
  -3   2  16       10.94       14.08      2.68 o 
  -2   2  16       18.35       14.30      2.73 o 
  -1   2  16        1.08        2.38      2.08 o 
   0   2  16        2.26        3.54      3.09 o 
   1   2  16       22.35       25.90      5.92 o 
   2   2  16        6.56        3.77      2.41 o 
   3   2  16        0.08        1.81      2.47 o 
   4   2  16        0.07        0.85      3.69 o 
  -5   3  16        6.53       11.10      3.06 o 
  -4   3  16       14.83       12.25      4.75 o 
  -3   3  16       24.17       28.68      5.76 o 
  -2   3  16       22.14       16.94      4.65 o 
  -1   3  16        5.10        7.43      2.50 o 
   0   3  16        9.64        9.37      2.84 o 
   1   3  16        6.28       13.31      3.38 o 
   2   3  16        0.19        0.59      4.50 o 
  -6   1  17        0.53       -0.85      2.31 o 
  -5   1  17        0.28        3.17      1.98 o 
  -4   1  17        9.75        8.84      3.20 o 
  -3   1  17        0.01       -1.77      1.77 o 
  -2   1  17        0.68        0.32      1.52 o 
  -1   1  17       20.65       16.93      4.43 o 
   0   1  17       16.15       14.86      2.39 o 
   1   1  17        0.66        4.12      2.18 o 
   2   1  17        0.65        0.49      1.62 o 
   3   1  17       10.61       20.32      3.72 o 
  -5   2  17       14.25       12.88      2.43 o 
  -4   2  17       10.16       11.64      2.60 o 
  -3   2  17        0.02        1.46      2.22 o 
  -2   2  17        4.19        5.13      2.41 o 
  -1   2  17       10.67       14.56      3.16 o 
   0   2  17        9.30        8.18      2.80 o 
   1   2  17        0.71        2.44      3.92 o 
   2   2  17        9.09       14.08      5.86 o 
  -4   0  18        1.77        6.84      3.35 o 
  -3   0  18        3.82        2.31      1.79 o 
  -2   0  18        2.56        3.10      2.83 o 
  -1   0  18        0.40       -1.63      2.37 o 
   0   0  18        0.29       -3.12      3.12 o 
   1   0  18        4.65        7.56      3.25 o 
  -3   1  18        2.00        2.25      1.74 o 
  -2   1  18        8.94        6.01      2.52 o 
  -1   1  18        1.64        3.76      1.84 o 
   0   1  18        6.85        5.92      1.93 o 
                                                 
